# Supplementary material for: miR-509-5p and miR-1243 increase the sensitivity to gemcitabine by inhibiting epithelial-mesenchymal transition in pancreatic cancer
Source: Sci Rep. 2017 Jun 21;7:4002. doi: 10.1038/s41598-017-04191-w (PMC5479822; doi:10.1038/s41598-017-04191-w)
Supplement: Supplementary file 2 — Supplementary Table S1a [file 41598_2017_4191_MOESM2_ESM.xls]

## Sheet: Panc1#1
Supplementary Table S1a. Measured values of RFI*, RG**, and calculated value of relative fluorescence intensity at each of 1090 miRNAs in functional-based screening using PEcadZsG-Panc1 #1
	Pre-miRTM miRNA Precursor	Mature Sequence	Ratio of fluorescence intensity of ZsGreen1 (RFI)*		Ratio of growth level (RG)**		Relative fluorescence intensity (RFI/RG)
			Mean	SD	Mean	SD	Mean	SD
1	hsa-miR-200c	UAAUACUGCCGGGUAAUGAUGGA	3.36182	0.714357	1.07176	0.071412	3.12144	0.458542
2	hsa-miR-205	UCCUUCAUUCCACCGGAGUCUG	2.18876	0.144162	0.761208	0.116265	2.89468	0.252739
3	hsa-miR-877*	UCCUCUUCUCCCUCCUCCCAG	2.46913	0.469331	0.868528	0.0898509	2.88629	0.838968
4	hsa-miR-429	UAAUACUGUCUGGUAAAACCGU	3.08261	0.263973	1.10108	0.137778	2.80659	0.111448
5	hsa-miR-200b	UAAUACUGCCUGGUAAUGAUGA	2.8629	0.24694	1.17149	0.102032	2.44389	0.00206224
6	hsa-miR-148b*	AAGUUCUGUUAUACACUCAGGC	1.44927	0.196343	0.6102	0.0839511	2.37542	0.00504228
7	hsa-miR-367*	ACUGUUGCUAAUAUGCAACUCU	2.17562	0.0292407	0.939287	0.0194639	2.31706	0.0791448
8	hsa-miR-200a	UAACACUGUCUGGUAACGAUGU	2.17096	0.180712	0.962216	0.157055	2.27113	0.182892
9	hsa-miR-1236	CCUCUUCCCCUUGUCUCUCCAG	1.65381	0.112041	0.798424	0.113638	2.10263	0.439592
10	hsa-miR-629*	GUUCUCCCAACGUAAGCCCAGC	1.19464	0.196218	0.600858	0.0391129	1.98179	0.197558
11	hsa-miR-3154	CAGAAGGGGAGUUGGGAGCAGA	1.99642	0.213546	1.0139	0.0637512	1.96631	0.0869818
12	hsa-miR-1288	UGGACUGCCCUGAUCUGGAGA	1.63741	0.120561	0.855511	0.116563	1.94158	0.405463
13	hsa-miR-655	AUAAUACAUGGUUAACCUCUUU	1.66031	0.178154	0.899778	0.214615	1.87497	0.249218
14	hsa-miR-653	GUGUUGAAACAAUCUCUACUG	1.74555	0.15175	0.938317	0.014767	1.8618	0.191027
15	hsa-miR-544b	ACCUGAGGUUGUGCAUUUCUAA	1.53612	0.382668	0.854317	0.16257	1.78782	0.107714
16	hsa-miR-1208	UCACUGUUCAGACAGGCGGA	1.33733	0.224194	0.778958	0.245568	1.75885	0.26667
17	hsa-miR-3161	CUGAUAAGAACAGAGGCCCAGAU	1.26362	0.320948	0.72604	0.196397	1.74446	0.0298335
18	hsa-miR-548t	CAAAAGUGAUCGUGGUUUUUG	1.84631	0.6403	1.05029	0.120832	1.73431	0.410115
19	hsa-miR-141	UAACACUGUCUGGUAAAGAUGG	1.7875	0.259228	1.02999	0.110837	1.73195	0.0653059
20	hsa-miR-142-3p	UGUAGUGUUUCCUACUUUAUGGA	1.51643	0.196946	0.879514	0.113156	1.72403	0.00211657
21	hsa-miR-217	UACUGCAUCAGGAACUGAUUGGA	1.69766	0.0420412	1.01369	0.0719694	1.68044	0.16078
22	hsa-miR-452*	CUCAUCUGCAAAGAAGUAAGUG	1.15286	0.00696031	0.690712	0.0350988	1.6715	0.0950147
23	hsa-miR-605	UAAAUCCCAUGGUGCCUUCUCCU	1.67631	0.000961372	1.00565	0.0711325	1.67111	0.119158
24	hsa-miR-1262	AUGGGUGAAUUUGUAGAAGGAU	1.10009	0.033698	0.702475	0.207383	1.64478	0.533539
25	hsa-miR-544	AUUCUGCAUUUUUAGCAAGUUC	1.17502	0.126312	0.722753	0.049944	1.6357	0.287796
26	hsa-miR-509-5p	UACUGCAGACAGUGGCAAUCA	1.60308	0.00152638	0.980354	0.013908	1.63536	0.0216434
27	hsa-miR-1243	AACUGGAUCAAUUAUAGGAGUG	1.24745	0.038409	0.79908	0.187908	1.59968	0.328107
28	hsa-miR-372	AAAGUGCUGCGACAUUUGAGCGU	1.78201	0.148548	1.15308	0.0699533	1.54436	0.0351357
29	hsa-miR-208b	AUAAGACGAACAAAAGGUUUGU	1.52831	0.244954	1.01089	0.0822766	1.50698	0.119662
30	hsa-miR-744*	CUGUUGCCACUAACCUCAACCU	1.71299	0.206545	1.1397	0.144047	1.50358	0.00881058
31	hsa-miR-520b	AAAGUGCUUCCUUUUAGAGGG	1.75117	0.190133	1.16514	0.0721797	1.50079	0.0702113
32	hsa-miR-302a	UAAGUGCUUCCAUGUUUUGGUGA	1.61853	0.0448569	1.08615	0.0665486	1.49168	0.0500963
33	hsa-miR-1302	UUGGGACAUACUUAUGCUAAA	1.22253	0.0407085	0.82939	0.078867	1.47836	0.0914951
34	hsa-miR-373	GAAGUGCUUCGAUUUUGGGGUGU	1.77378	0.105596	1.21484	0.0350905	1.45945	0.0447656
35	hsa-miR-7	UGGAAGACUAGUGAUUUUGUUGU	1.008	0.0565819	0.703393	0.101372	1.45395	0.289983
36	hsa-miR-1271	CUUGGCACCUAGCAAGCACUCA	1.27007	0.0592264	0.881512	0.126538	1.45091	0.141085
37	hsa-miR-96	UUUGGCACUAGCACAUUUUUGCU	1.23442	0.0400791	0.860017	0.112689	1.44469	0.142698
38	hsa-miR-888*	GACUGACACCUCUUUGGGUGAA	1.32674	0.292377	0.924466	0.244717	1.44387	0.0659419
39	hsa-miR-660	UACCCAUUGCAUAUCGGAGUUG	1.15266	0.0878407	0.80401	0.0978869	1.43764	0.065777
40	hsa-miR-604	AGGCUGCGGAAUUCAGGAC	1.1069	0.0544385	0.78596	0.120378	1.41969	0.148176
41	hsa-miR-302d	UAAGUGCUUCCAUGUUUGAGUGU	1.60265	0.0468642	1.14072	0.00348677	1.40502	0.0453778
42	hsa-miR-520a-3p	AAAGUGCUUCCCUUUGGACUGU	1.54752	0.0526016	1.10271	0.0262737	1.40321	0.0142685
43	hsa-miR-509-3-5p	UACUGCAGACGUGGCAAUCAUG	1.56541	0.294509	1.12171	0.11053	1.38937	0.125651
44	hsa-miR-181c	AACAUUCAACCUGUCGGUGAGU	1.35243	0.135895	0.977679	0.143706	1.38808	0.0650334
45	hsa-miR-526b	CUCUUGAGGGAAGCACUUUCUGU	1.31132	0.0684541	0.963042	0.169649	1.37674	0.171446
46	hsa-miR-1238	CUUCCUCGUCUGUCUGCCCC	1.6357	0.119986	1.2456	0.393513	1.36614	0.335266
47	hsa-let-7a-2*	CUGUACAGCCUCCUAGCUUUCC	0.716996	0.00402153	0.534311	0.0440679	1.3468	0.118605
48	hsa-miR-548k	AAAAGUACUUGCGGAUUUUGCU	1.24131	0.0686174	0.923613	0.0459892	1.34379	0.00738159
49	hsa-miR-34a*	CAAUCAGCAAGUAUACUGCCCU	1.01861	0.100096	0.760379	0.000184458	1.3396	0.131315
50	hsa-miR-569	AGUUAAUGAAUCCUGGAAAGU	1.22902	0.0196921	0.920549	0.0379056	1.33667	0.0764319
51	hsa-miR-124*	CGUGUUCACAGCGGACCUUGAU	1.02756	0.124797	0.775598	0.159552	1.33659	0.114052
52	hsa-miR-208a	AUAAGACGAGCAAAAAGCUUGU	1.19631	0.217917	0.90315	0.0590627	1.31953	0.154993
53	hsa-miR-431	UGUCUUGCAGGCCGUCAUGCA	0.845079	0.202211	0.659401	0.233327	1.3093	0.156631
54	hsa-miR-129-5p	CUUUUUGCGGUCUGGGCUUGC	1.1483	0.247822	0.876566	0.134917	1.30369	0.0820618
55	hsa-miR-511	GUGUCUUUUGCUCUGCAGUCA	1.2218	0.173804	0.943906	0.183876	1.30116	0.0693372
56	hsa-miR-338-3p	UCCAGCAUCAGUGAUUUUGUUG	1.39846	0.146333	1.07713	0.0827461	1.29693	0.0362236
57	hsa-miR-520c-3p	AAAGUGCUUCCUUUUAGAGGGU	1.834	0.300366	1.41505	0.0402909	1.29357	0.175434
58	hsa-miR-718	CUUCCGCCCCGCCGGGCGUCG	1.28439	0.25869	0.994869	0.00108035	1.29087	0.258622
59	hsa-miR-520e	AAAGUGCUUCCUUUUUGAGGG	1.41838	0.0230402	1.11521	0.0559502	1.27397	0.0845752
60	hsa-miR-302b	UAAGUGCUUCCAUGUUUUAGUAG	1.62336	0.106481	1.27708	0.0473673	1.27357	0.130615
61	hsa-let-7g*	CUGUACAGGCCACUGCCUUGC	0.937211	0.0594944	0.739741	0.0514593	1.26721	0.00772645
62	hsa-miR-508-3p	UGAUUGUAGCCUUUUGGAGUAGA	0.943757	0.151028	0.831185	0.32091	1.26478	0.670017
63	hsa-miR-1278	UAGUACUGUGCAUAUCAUCUAU	1.29254	0.144433	1.05979	0.322999	1.25725	0.246894
64	hsa-miR-520d-3p	AAAGUGCUUCUCUUUGGUGGGU	1.47133	0.0453355	1.17132	0.0124183	1.2564	0.0520247
65	hsa-miR-339-5p	UCCCUGUCCUCCAGGAGCUCACG	1.3213	0.200819	1.0516	0.130055	1.25426	0.0358476
66	hsa-miR-593	UGUCUCUGCUGGGGUUUCU	1.24302	0.00046504	0.997247	0.048369	1.24791	0.0600603
67	hsa-miR-524-5p	CUACAAAGGGAAGCACUUUCUC	1.1849	0.169333	0.948634	0.0530739	1.24601	0.10879
68	hsa-miR-519a	AAAGUGCAUCCUUUUAGAGUGU	1.63747	0.248925	1.31064	0.0907081	1.24577	0.103707
69	hsa-miR-548n	CAAAAGUAAUUGUGGAUUUUGU	1.64063	0.0421415	1.39478	0.475959	1.24351	0.394127
70	hsa-miR-548a-3p	CAAAACUGGCAAUUACUUUUGC	1.17716	0.054953	0.949409	0.0767236	1.2416	0.0424548
71	hsa-miR-1539	UCCUGCGCGUCCCAGAUGCCC	1.12699	0.0547657	0.916435	0.142153	1.24004	0.132588
72	hsa-miR-634	AACCAGCACCCCAACUUUGGAC	0.549663	0.0533671	0.443365	0.0102151	1.2387	0.0918289
73	hsa-miR-33a*	CAAUGUUUCCACAGUGCAUCAC	1.12855	0.0268613	0.916624	0.0757278	1.23663	0.13147
74	hsa-miR-500*	AUGCACCUGGGCAAGGAUUCUG	1.17993	0.148465	0.958804	0.166346	1.2358	0.0595583
75	hsa-miR-132	UAACAGUCUACAGCCAUGGUCG	1.21652	0.151133	0.994194	0.145181	1.22559	0.0269565
76	hsa-miR-642	GUCCCUCUCCAAAUGUGUCUUG	1.60464	0.158694	1.32347	0.242722	1.222	0.104206
77	hsa-miR-4326	UGUUCCUCUGUCUCCCAGAC	0.952566	0.215505	0.77609	0.0555974	1.22058	0.190241
78	hsa-miR-2116*	CCUCCCAUGCCAAGAACUCCC	1.36362	0.301487	1.11473	0.21019	1.21945	0.0405219
79	hsa-miR-101	UACAGUACUGUGAUAACUGAA	0.790386	0.0858762	0.649941	0.0926167	1.21905	0.0415859
80	hsa-miR-29b	UAGCACCAUUUGAAAUCAGUGUU	1.11877	0.0605745	0.919624	0.0794967	1.21825	0.0394431
81	hsa-miR-181d	AACAUUCAUUGUUGUCGGUGGGU	1.52403	0.397995	1.24219	0.163344	1.21634	0.160454
82	hsa-miR-223*	CGUGUAUUUGACAAGCUGAGUU	0.739967	0.173584	0.610064	0.0191252	1.20907	0.24663
83	hsa-miR-876-5p	UGGAUUUCUUUGUGAAUCACCA	1.18912	0.315525	0.991309	0.0212664	1.20324	0.344104
84	hsa-miR-188-5p	CAUCCCUUGCAUGGUGGAGGG	1.30552	0.0341698	1.08937	0.00422154	1.19837	0.0267227
85	hsa-miR-934	UGUCUACUACUGGAGACACUGG	1.32829	0.0923698	1.11026	0.0945019	1.19717	0.0187025
86	hsa-miR-767-5p	UGCACCAUGGUUGUCUGAGCAUG	1.29646	0.0982942	1.08451	0.000499195	1.19541	0.090084
87	hsa-miR-150	UCUCCCAACCCUUGUACCAGUG	1.34047	0.0533775	1.12493	0.0470521	1.19364	0.0973753
88	hsa-miR-183	UAUGGCACUGGUAGAAUUCACU	1.1743	0.0058151	0.984468	0.0314053	1.19334	0.0321617
89	hsa-miR-3171	AGAUGUAUGGAAUCUGUAUAUAUC	1.34832	0.057588	1.13086	0.0113498	1.19261	0.0628939
90	hsa-miR-4268	GGCUCCUCCUCUCAGGAUGUG	0.927976	0.0275799	0.781846	0.0586504	1.19158	0.124662
91	hsa-miR-518b	CAAAGCGCUCCCCUUUAGAGGU	1.06563	0.00988278	0.907358	0.123712	1.1847	0.150633
92	hsa-miR-147	GUGUGUGGAAAUGCUUCUGC	0.80895	0.165337	0.701967	0.240969	1.1816	0.170081
93	hsa-miR-26b*	CCUGUUCUCCAUUACUUGGCUC	1.22493	0.00175206	1.0372	0.0234109	1.18131	0.0283528
94	hsa-miR-127-3p	UCGGAUCCGUCUGAGCUUGGCU	0.776594	0.167191	0.678137	0.247731	1.17881	0.184089
95	hsa-miR-3120	CACAGCAAGUGUAGACAGGCA	0.980632	0.226395	0.842799	0.242865	1.17356	0.0695577
96	hsa-miR-1263	AUGGUACCCUGGCAUACUGAGU	0.923583	0.0597779	0.818761	0.251985	1.17231	0.287785
97	hsa-miR-432	UCUUGGAGUAGGUCAUUGGGUGG	0.877934	0.138315	0.755952	0.112557	1.16061	0.0101604
98	hsa-miR-29a	UAGCACCAUCUGAAAUCGGUUA	1.50887	0.308543	1.32157	0.400069	1.15952	0.117546
99	hsa-miR-629	UGGGUUUACGUUGGGAGAACU	0.820825	0.00275124	0.713886	0.0880243	1.15885	0.146743
100	hsa-miR-421	AUCAACAGACAUUAAUUGGGCGC	0.826927	0.071735	0.714419	0.0342802	1.15641	0.0449221
101	hsa-miR-148a*	AAAGUUCUGAGACACUCCGACU	1.2362	0.0382123	1.06974	0.0152692	1.15598	0.0522213
102	hsa-miR-1205	UCUGCAGGGUUUGCUUUGAG	0.925288	0.130445	0.800681	0.0953892	1.15411	0.025422
103	hsa-miR-1305	UUUUCAACUCUAAUGGGAGAGA	1.00586	0.0375213	0.886158	0.174343	1.15323	0.184545
104	hsa-miR-519b-3p	AAAGUGCAUCCUUUUAGAGGUU	1.57704	0.204197	1.37536	0.0804994	1.15295	0.215949
105	hsa-miR-643	ACUUGUAUGCUAGCUCAGGUAG	1.38749	0.0166523	1.21441	0.151101	1.15229	0.157085
106	hsa-miR-2117	UGUUCUCUUUGCCAAGGACAG	1.09195	0.250129	0.941765	0.106743	1.15182	0.135044
107	hsa-miR-4265	CUGUGGGCUCAGCUCUGGG	1.09401	0.240517	0.947103	0.0536774	1.14977	0.188787
108	hsa-miR-592	UUGUGUCAAUAUGCGAUGAUGU	1.00353	0.100614	0.872925	0.0590402	1.14835	0.0375928
109	hsa-miR-518d-3p	CAAAGCGCUUCCCUUUGGAGC	1.15653	0.152444	1.00643	0.0912792	1.14699	0.0474428
110	hsa-miR-3199	AGGGACUGCCUUAGGAGAAAGUU	1.32892	0.456642	1.15131	0.232683	1.13742	0.166752
111	hsa-miR-892a	CACUGUGUCCUUUCUGCGUAG	1.24493	0.024461	1.10193	0.0503212	1.13145	0.0738677
112	hsa-miR-4290	UGCCCUCCUUUCUUCCCUC	1.21053	0.294914	1.06989	0.234901	1.1284	0.0279026
113	hsa-miR-942	UCUUCUCUGUUUUGGCCAUGUG	1.02332	0.0218282	0.923232	0.153524	1.12594	0.210875
114	hsa-miR-302c	UAAGUGCUUCCAUGUUUCAGUGG	1.60701	0.0654883	1.43011	0.0421629	1.12486	0.078956
115	hsa-miR-3135	UGCCUAGGCUGAGACUGCAGUG	1.18097	0.180185	1.05294	0.155674	1.1212	0.00535866
116	hsa-miR-1183	CACUGUAGGUGAUGGUGAGAGUGGGCA	1.05468	0.00578038	0.954723	0.146823	1.11839	0.178047
117	hsa-miR-873	GCAGGAACUUGUGAGUCUCCU	1.09273	0.186997	0.99057	0.258809	1.11658	0.102955
118	hsa-miR-646	AAGCAGCUGCCUCUGAGGC	0.493019	0.0263455	0.441668	0.0152894	1.1159	0.0210203
119	hsa-miR-1286	UGCAGGACCAAGAUGAGCCCU	0.747453	0.121476	0.674686	0.143643	1.11393	0.0571115
120	hsa-miR-588	UUGGCCACAAUGGGUUAGAAC	1.00109	0.13905	0.90653	0.1908	1.11282	0.0808315
121	hsa-miR-24-2*	UGCCUACUGAGCUGAAACACAG	0.996547	0.100397	0.903736	0.166769	1.11137	0.0939934
122	hsa-miR-409-3p	GAAUGUUGCUCGGUGAACCCCU	1.15655	0.649307	1.06841	0.0856393	1.11043	0.696741
123	hsa-miR-4277	GCAGUUCUGAGCACAGUACAC	1.41443	0.147893	1.28709	0.259526	1.10991	0.108896
124	hsa-miR-519c-3p	AAAGUGCAUCUUUUUAGAGGAU	1.51302	0.0435459	1.37686	0.00284472	1.09893	0.0338976
125	hsa-miR-1179	AAGCAUUCUUUCAUUGGUUGG	1.0965	0.0421387	1.00502	0.0274532	1.09201	0.0717576
126	hsa-miR-17*	ACUGCAGUGAAGGCACUUGUAG	1.07278	0.130707	0.985445	0.150243	1.0912	0.0337294
127	hsa-miR-3129	GCAGUAGUGUAGAGAUUGGUUU	0.978389	0.17614	0.902009	0.206944	1.09099	0.055026
128	hsa-miR-654-5p	UGGUGGGCCGCAGAACAUGUGC	0.544127	0.01815	0.502318	0.0681833	1.09083	0.111934
129	hsa-miR-591	AGACCAUGGGUUCUCAUUGU	1.05868	0.10487	1.01637	0.253104	1.08822	0.374176
130	hsa-miR-589	UGAGAACCACGUCUGCUCUGAG	0.895044	0.0649548	0.872158	0.264399	1.0875	0.404159
131	hsa-miR-876-3p	UGGUGGUUUACAAAGUAAUUCA	0.433436	0.0788535	0.407455	0.0456434	1.08139	0.314665
132	hsa-miR-487b	AAUCGUACAGGGUCAUCCACUU	0.979429	0.1431	0.905777	0.0632259	1.07843	0.0827089
133	hsa-miR-199a-3p,hsa-miR-199b-3p	ACAGUAGUCUGCACAUUGGUUA	1.24344	0.117441	1.15454	0.0697111	1.07589	0.0367588
134	hsa-miR-1299	UUCUGGAAUUCUGUGUGAGGGA	1.03749	0.0355141	0.969766	0.106233	1.07428	0.081061
135	hsa-miR-30c-2*	CUGGGAGAAGGCUGUUUACUCU	1.0676	0.0438787	0.996573	0.0957342	1.07411	0.0591531
136	hsa-miR-1237	UCCUUCUGCUCCGUCCCCCAG	1.10572	0.139696	1.03023	0.0301312	1.07175	0.104252
137	hsa-miR-222*	CUCAGUAGCCAGUGUAGAUCCU	1.11812	0.140852	1.04675	0.0346219	1.071	0.169986
138	hsa-miR-425	AAUGACACGAUCACUCCCGUUGA	1.05465	0.10699	0.99245	0.0750406	1.0698	0.188693
139	hsa-miR-624*	UAGUACCAGUACCUUGUGUUCA	0.839718	0.0763004	0.784967	0.0564026	1.06902	0.0203894
140	hsa-miR-101*	CAGUUAUCACAGUGCUGAUGCU	0.618008	0.0712715	0.593375	0.101952	1.06759	0.303542
141	hsa-miR-320d	AAAAGCUGGGUUGAGAGGA	0.89924	0.129943	0.844433	0.0984772	1.06316	0.0298964
142	hsa-miR-518e	AAAGCGCUUCCCUUCAGAGUG	1.10688	0.106942	1.05509	0.223548	1.06218	0.123692
143	hsa-miR-4322	CUGUGGGCUCAGCGCGUGGGG	0.78154	0.0821041	0.737154	0.0966104	1.06203	0.027809
144	hsa-miR-1269	CUGGACUGAGCCGUGCUACUGG	0.73431	0.12568	0.692166	0.00968096	1.05972	0.166753
145	hsa-miR-581	UCUUGUGUUCUCUAGAUCAGU	0.785386	0.0680443	0.746319	0.12202	1.05905	0.0819763
146	hsa-miR-153	UUGCAUAGUCACAAAAGUGAUC	1.03339	0.137526	0.978499	0.153746	1.05811	0.0257079
147	hsa-miR-211	UUCCCUUUGUCAUCCUUCGCCU	1.10737	0.19966	1.0437	0.0989871	1.05668	0.0910819
148	hsa-miR-24-1*	UGCCUACUGAGCUGAUAUCAGU	0.856524	0.121627	0.813057	0.0098617	1.05263	0.136825
149	hsa-miR-526b*	GAAAGUGCUUCCUUUUAGAGGC	1.2913	0.0573443	1.22858	0.0483063	1.05094	0.00535362
150	hsa-miR-376a	AUCAUAGAGGAAAAUCCACGU	0.57546	0.0436657	0.556709	0.0748613	1.04844	0.21942
151	hsa-miR-181a	AACAUUCAACGCUGUCGGUGAGU	1.10526	0.100622	1.0602	0.159478	1.0472	0.0626137
152	hsa-miR-181b	AACAUUCAUUGCUGUCGGUGGGU	1.38556	0.317952	1.32558	0.290589	1.04404	0.0109864
153	hsa-miR-149	UCUGGCUCCGUGUCUUCACUCCC	1.02543	0.111674	0.986426	0.103506	1.03932	0.00415551
154	hsa-miR-3074	GAUAUCAGCUCAGUAGGCACCG	0.919708	0.0212642	0.890716	0.0966773	1.03736	0.088721
155	hsa-miR-29c	UAGCACCAUUUGAAAUCGGUUA	1.00626	0.0515806	0.970242	0.031316	1.03681	0.0196982
156	hsa-miR-30b*	CUGGGAGGUGGAUGUUUACUUC	0.8415	0.0685934	0.812939	0.00859916	1.03474	0.0734317
157	hsa-miR-30e*	CUUUCAGUCGGAUGUUUACAGC	1.05403	0.0544206	1.02025	0.0882445	1.03467	0.0361513
158	hsa-miR-182*	UGGUUCUAGACUUGCCAACUA	0.972023	0.0614084	0.94598	0.136622	1.03362	0.0843641
159	hsa-miR-26b	UUCAAGUAAUUCAGGAUAGGU	0.833604	0.0953889	0.806436	0.0156352	1.03274	0.0982618
160	hsa-miR-377*	AGAGGUUGCCCUUGGUGAAUUC	0.856702	0.0123108	0.829573	0.011421	1.0327	0.00062245
161	hsa-miR-320b	AAAAGCUGGGUUGAGAGGGCAA	0.873795	0.170318	0.84574	0.153597	1.0319	0.0139776
162	hsa-miR-3149	UUUGUAUGGAUAUGUGUGUGUAU	1.04397	0.239939	1.00573	0.130481	1.03122	0.104783
163	hsa-miR-23b*	UGGGUUCCUGGCAUGCUGAUUU	0.861142	0.036197	0.835489	0.00668347	1.03056	0.0350804
164	hsa-miR-1304	UUUGAGGCUACAGUGAGAUGUG	0.914476	0.0970314	0.890268	0.112131	1.02849	0.020548
165	hsa-miR-941	CACCCGGCUGUGUGCACAUGUGC	1.16161	0.230814	1.12623	0.11043	1.0263	0.104312
166	hsa-miR-30d*	CUUUCAGUCAGAUGUUUGCUGC	0.823793	0.138774	0.803742	0.141941	1.0257	0.00847713
167	hsa-miR-486-5p	UCCUGUACUGAGCUGCCCCGAG	1.02236	0.123275	0.996311	0.107581	1.02545	0.0130045
168	hsa-miR-499-5p	UUAAGACUUGCAGUGAUGUUU	1.10685	0.0470246	1.12042	0.277166	1.02443	0.295391
169	hsa-miR-182	UUUGGCAAUGGUAGAACUCACACU	1.04703	0.157944	1.02693	0.185886	1.0224	0.0312635
170	hsa-miR-320c	AAAAGCUGGGUUGAGAGGGU	0.863055	0.0945557	0.849084	0.133793	1.02035	0.0494178
171	hsa-miR-330-5p	UCUCUGGGCCUGUGUCUUAGGC	0.533582	0.0422345	0.524075	0.0526818	1.01924	0.021869
172	hsa-miR-134	UGUGACUGGUUGACCAGAGGGG	0.934862	0.115112	0.922655	0.170649	1.01912	0.0637297
173	hsa-miR-106b	UAAAGUGCUGACAGUGCAGAU	1.14236	0.00386732	1.12597	0.0740512	1.01664	0.0634265
174	hsa-miR-1912	UACCCAGAGCAUGCAGUGUGAA	0.87347	0.146289	0.860296	0.151711	1.01612	0.0091455
175	hsa-miR-557	GUUUGCACGGGUGGGCCUUGUCU	0.808846	0.122383	0.798085	0.132092	1.01469	0.0145968
176	hsa-miR-193a-3p	AACUGGCCUACAAAGUCCCAGU	0.583604	0.0222321	0.578978	0.0311159	1.00841	0.0157962
177	hsa-miR-92a-1*	AGGUUGGGAUCGGUUGCAAUGCU	0.661388	0.0411732	0.662357	0.114001	1.00812	0.11135
178	hsa-miR-369-3p	AAUAAUACAUGGUUGAUCUUU	1.28775	0.109917	1.27775	0.0463267	1.00693	0.0495166
179	hsa-miR-485-5p	AGAGGCUGGCCGUGAUGAAUUC	0.770005	0.127996	0.768466	0.160221	1.00652	0.0432919
180	hsa-miR-204	UUCCCUUUGUCAUCCUAUGCCU	1.05823	0.0626317	1.05986	0.166673	1.00626	0.0991483
181	hsa-miR-2115*	CAUCAGAAUUCAUGGAGGCUAG	0.869277	0.183521	0.861823	0.0255563	1.00593	0.183115
182	hsa-miR-4280	GAGUGUAGUUCUGAGCAGAGC	0.938081	0.112588	0.942776	0.196377	1.00437	0.0897849
183	hsa-miR-519e*	UUCUCCAAAAGGGAGCACUUUC	0.608955	0.000899228	0.610596	0.0562379	1.00163	0.0937259
184	hsa-miR-219-2-3p	AGAAUUGUGGCUGGACAUCUGU	0.828415	0.0119258	0.827755	0.0172423	1.00086	0.00644082
185	hsa-miR-10b	UACCCUGUAGAACCGAAUUUGUG	0.850286	0.0660998	0.849922	0.0629499	1.00029	0.00368444
186	NC	nc	1	0	1	0	1	0
187	hsa-miR-3126-5p	UGAGGGACAGAUGCCAGAAGCA	0.850141	0.0761147	0.853209	0.091497	0.997356	0.0177452
188	hsa-miR-518a-5p,hsa-miR-527	CUGCAAAGGGAAGCCCUUUC	1.02704	0.0529759	1.03181	0.0414182	0.997213	0.0913726
189	hsa-miR-22*	AGUUCUUCAGUGGCAAGCUUUA	1.08135	0.113512	1.08761	0.150495	0.996571	0.0335292
190	hsa-miR-33b*	CAGUGCCUCGGCAGUGCAGCCC	1.04798	0.127127	1.05004	0.0879798	0.996465	0.0375777
191	hsa-miR-575	GAGCCAGUUGGACAGGAGC	1.21617	0.199007	1.22614	0.22281	0.993522	0.0182359
192	hsa-miR-298	AGCAGAAGCAGGGAGGUUCUCCCA	0.9715	0.0424274	0.981331	0.105937	0.993437	0.0640091
193	hsa-miR-297	AUGUAUGUGUGCAUGUGCAUG	0.627446	0.167213	0.631062	0.161372	0.992853	0.0110838
194	hsa-miR-921	CUAGUGAGGGACAGAACCAGGAUUC	1.13804	0.0669682	1.15377	0.164974	0.992362	0.0838517
195	hsa-miR-520h	ACAAAGUGCUUCCCUUUAGAGU	1.12051	0.0866547	1.12903	0.0493267	0.991722	0.0334238
196	hsa-miR-582-5p	UUACAGUUGUUCAACCAGUUACU	1.02826	0.0463333	1.06601	0.261206	0.988947	0.198858
197	hsa-miR-1270	CUGGAGAUAUGGAAGAGCUGUGU	0.728279	0.00483492	0.74007	0.0741553	0.988704	0.0925355
198	hsa-miR-576-5p	AUUCUAAUUUCUCCACGUCUUU	0.938063	0.0985447	0.949381	0.01116	0.987537	0.0921904
199	hsa-miR-518c	CAAAGCGCUUCUCUUUAGAGUGU	1.20698	0.0478706	1.22316	0.030595	0.986594	0.0144591
200	hsa-miR-924	AGAGUCUUGUGAUGUCUUGC	0.754917	0.035139	0.769543	0.0660736	0.986591	0.130372
201	hsa-miR-626	AGCUGUCUGAAAAUGUCUU	0.765867	0.169106	0.778469	0.16932	0.98345	0.00332394
202	hsa-miR-30a*	CUUUCAGUCGGAUGUUUGCAGC	1.00806	0.000989135	1.03641	0.150058	0.982875	0.141352
203	hsa-miR-518f	GAAAGCGCUUCUCUUUAGAGG	1.19255	0.0800743	1.23458	0.266802	0.981882	0.147332
204	hsa-miR-3152	UGUGUUAGAAUAGGGGCAAUAA	0.960015	0.161069	0.976797	0.144693	0.981374	0.0195235
205	hsa-miR-3130-5p	UACCCAGUCUCCGGUGCAGCC	0.873829	0.0242059	0.894457	0.0957996	0.981115	0.0780188
206	hsa-miR-578	CUUCUUGUGCUCUAGGAUUGU	0.649204	0.0168665	0.666361	0.0857349	0.980741	0.100872
207	hsa-miR-378	ACUGGACUUGGAGUCAGAAGG	0.962106	0.0155567	0.982296	0.00598748	0.979512	0.0218076
208	hsa-miR-555	AGGGUAAGCUGAACCUCUGAU	0.589043	0.011201	0.602471	0.0422623	0.97947	0.0501163
209	hsa-miR-362-3p	AACACACCUAUUCAAGGAUUCA	1.04182	0.0137271	1.06579	0.0602483	0.97871	0.0424461
210	hsa-miR-361-5p	UUAUCAGAAUCUCCAGGGGUAC	0.916053	0.10221	0.939855	0.151681	0.978644	0.0491902
211	hsa-miR-609	AGGGUGUUUCUCUCAUCUCU	0.47739	0.0516747	0.492461	0.0963049	0.977833	0.0862917
212	hsa-miR-449c*	UUGCUAGUUGCACUCCUCUCUGU	0.730425	0.0951377	0.747213	0.00138917	0.977416	0.125506
213	hsa-miR-593*	AGGCACCAGCCAGGCAUUGCUCAGC	1.0559	0.0285082	1.10054	0.223664	0.976989	0.172651
214	hsa-miR-562	AAAGUAGCUGUACCAUUUGC	0.663049	0.0148463	0.680426	0.0393386	0.976724	0.0782881
215	hsa-miR-141*	CAUCUUCCAGUACAGUGUUGGA	0.832618	0.0225541	0.866664	0.144421	0.972044	0.135958
216	hsa-miR-1245	AAGUGAUCUAAAGGCCUACAU	0.887591	0.0346848	0.913845	0.0182617	0.971086	0.0185493
217	hsa-miR-3115	AUAUGGGUUUACUAGUUGGU	0.765293	0.106045	0.790843	0.138588	0.970851	0.0360426
218	hsa-miR-324-5p	CGCAUCCCCUAGGGCAUUGGUGU	0.874566	0.190431	0.896784	0.130805	0.970057	0.0708554
219	hsa-miR-3169	UAGGACUGUGCUUGGCACAUAG	1.12265	0.400457	1.14071	0.251737	0.969029	0.13721
220	hsa-miR-761	GCAGCAGGGUGAAACUGACACA	1.0271	0.00479944	1.06251	0.066734	0.968729	0.0653608
221	hsa-miR-4259	CAGUUGGGUCUAGGGGUCAGGA	0.632503	0.0594652	0.656778	0.0431285	0.968099	0.154113
222	hsa-miR-4325	UUGCACUUGUCUCAGUGA	0.964907	0.00137473	0.998723	0.0607195	0.967888	0.0574683
223	hsa-miR-93	CAAAGUGCUGUUCGUGCAGGUAG	0.951808	0.00411775	0.985496	0.0591073	0.967431	0.0538455
224	hsa-miR-95	UUCAACGGGUAUUUAUUGAGCA	0.857722	0.194213	0.896619	0.257703	0.965364	0.0608555
225	hsa-miR-641	AAAGACAUAGGAUAGAGUCACCUC	1.13838	0.18931	1.19066	0.265857	0.962328	0.0558776
226	hsa-miR-1289	UGGAGUCCAGGAAUCUGCAUUUU	0.549456	0.0773784	0.57567	0.117069	0.960661	0.0609467
227	hsa-miR-518a-3p	GAAAGCGCUUCCCUUUGCUGGA	1.01872	0.115856	1.06658	0.0251249	0.956675	0.13116
228	hsa-miR-520g	ACAAAGUGCUUCCCUUUAGAGUGU	0.945916	0.00301824	0.98989	0.0425967	0.956397	0.0381064
229	hsa-miR-449c	UAGGCAGUGUAUUGCUAGCGGCUGU	0.651136	0.0430166	0.681516	0.0572521	0.956146	0.0172039
230	hsa-miR-601	UGGUCUAGGAUUGUUGGAGGAG	1.00781	0.0703641	1.06042	0.155413	0.955785	0.0737225
231	hsa-miR-1197	UAGGACACAUGGUCUACUUCU	0.83366	0.0181489	0.875678	0.0860932	0.955616	0.0732269
232	hsa-miR-3200	CACCUUGCGCUACUCAGGUCUG	0.920853	0.107845	0.966883	0.121554	0.952913	0.00825847
233	hsa-miR-661	UGCCUGGGUCUCUGGCCUGCGCGU	0.75472	0.0311155	0.813479	0.203465	0.952787	0.200059
234	hsa-miR-497*	CAAACCACACUGUGGUGUUAGA	0.926155	0.140067	0.969685	0.0711949	0.952373	0.0745222
235	hsa-miR-517a	AUCGUGCAUCCCUUUAGAGUGU	0.990905	0.124155	1.04488	0.0479355	0.952071	0.1625
236	hsa-miR-3179	AGAAGGGGUGAAAUUUAAACGU	0.772038	0.065969	0.820594	0.165357	0.952057	0.111457
237	hsa-miR-1911	UGAGUACCGCCAUGUCUGUUGGG	1.00697	0.0448793	1.05859	0.0599585	0.95156	0.0115009
238	hsa-miR-620	AUGGAGAUAGAUAUAGAAAU	0.781913	0.187656	0.816968	0.0615526	0.951138	0.158036
239	hsa-miR-323b-5p	AGGUUGUCCGUGGUGAGUUCGCA	0.895423	0.0213081	0.953555	0.151902	0.949302	0.128879
240	hsa-miR-1285	UCUGGGCAACAAAGUGAGACCU	0.693878	0.0704659	0.73825	0.143323	0.948505	0.0886917
241	hsa-miR-323-3p	CACAUUACACGGUCGACCUCU	0.816047	0.0541391	0.861665	0.0086413	0.946791	0.0533358
242	hsa-miR-889	UUAAUAUCGGACAACCAUUGU	1.05538	0.0360444	1.11614	0.0714572	0.946467	0.0283006
243	hsa-miR-2116	GGUUCUUAGCAUAGGAGGUCU	0.793371	0.0342313	0.839082	0.00238822	0.945585	0.0434875
244	hsa-miR-770-5p	UCCAGUACCACGUGUCAGGGCCA	1.05425	0.00985034	1.12976	0.173833	0.945019	0.154127
245	hsa-miR-551a	GCGACCCACUCUUGGUUUCCA	0.807073	0.116722	0.875828	0.259928	0.943262	0.14667
246	hsa-miR-3170	CUGGGGUUCUGAGACAGACAGU	0.390556	0.0182761	0.418281	0.0501767	0.943124	0.15683
247	hsa-miR-600	ACUUACAGACAAGAGCCUUGCUC	0.942368	0.0401656	1.0013	0.0432718	0.942893	0.0808613
248	hsa-miR-493	UGAAGGUCUACUGUGUGCCAGG	1.11858	0.0483325	1.18667	0.00027304	0.942612	0.0405126
249	hsa-miR-20a*	ACUGCAUUAUGAGCACUUAAAG	0.91717	0.0426873	0.973425	0.0108399	0.942512	0.0543484
250	hsa-miR-378*	CUCCUGACUCCAGGUCCUGUGU	0.771205	0.00232029	0.820661	0.0588496	0.942261	0.0703969
251	hsa-miR-193b	AACUGGCCCUCAAAGUCCCGCU	0.70309	0.0543121	0.748165	0.0885156	0.942052	0.0388606
252	hsa-miR-631	AGACCUGGCCCAGACCUCAGC	0.60601	0.0987613	0.64178	0.0781711	0.941879	0.0391622
253	hsa-miR-26a	UUCAAGUAAUCCAGGAUAGGCU	0.799531	0.147745	0.850608	0.169085	0.941286	0.0134174
254	hsa-miR-20b	CAAAGUGCUCAUAGUGCAGGUAG	1.02961	0.0535724	1.09543	0.092774	0.941213	0.0308076
255	hsa-miR-647	GUGGCUGCACUCACUUCCUUC	0.841761	0.118927	0.892868	0.0865677	0.940725	0.0419889
256	hsa-miR-30c-1*	CUGGGAGAGGGUUGUUUACUCC	0.855584	0.114417	0.915394	0.150281	0.937029	0.0288413
257	hsa-miR-330-3p	GCAAAGCACACGGCCUGCAGAGA	0.992885	0.178243	1.05539	0.105717	0.937015	0.0750286
258	hsa-miR-630	AGUAUUCUGUACCAGGGAAGGU	0.864621	0.0364138	0.934307	0.164823	0.936549	0.126244
259	hsa-miR-4256	AUCUGACCUGAUGAAGGU	0.852262	0.0258074	0.915538	0.0857671	0.936315	0.115902
260	hsa-miR-223	UGUCAGUUUGUCAAAUACCCCA	0.949082	0.002664	1.04366	0.248302	0.935554	0.22003
261	hsa-miR-616	AGUCAUUGGAGGGUUUGAGCAG	0.950583	0.0714065	1.0527	0.314147	0.934482	0.211037
262	hsa-miR-320a	AAAAGCUGGGUUGAGAGGGCGA	1.03751	0.0216109	1.12265	0.15831	0.932074	0.112187
263	hsa-miR-190b	UGAUAUGUUUGAUAUUGGGUU	0.758924	0.0200219	0.824813	0.113887	0.930664	0.152777
264	hsa-miR-554	GCUAGUCCUGACUCAGCCAGU	0.848839	0.0263467	0.915575	0.0867415	0.92992	0.0593245
265	hsa-miR-3147	GGUUGGGCAGUGAGGAGGGUGUGA	0.791461	0.10452	0.850692	0.0115862	0.929622	0.110203
266	hsa-miR-17	CAAAGUGCUUACAGUGCAGGUAG	1.09329	0.137329	1.18219	0.213184	0.929432	0.0514394
267	hsa-miR-613	AGGAAUGUUCCUUCUUUGCC	0.774162	0.151279	0.850638	0.268749	0.928334	0.115455
268	hsa-miR-552	AACAGGUGACUGGUUAGACAA	0.631024	0.090186	0.686894	0.158979	0.928334	0.0835646
269	hsa-miR-365	UAAUGCCCCUAAAAAUCCUUAU	0.710252	0.0671118	0.764746	0.0573494	0.928061	0.0181604
270	hsa-miR-564	AGGCACGGUGUCAGCAGGC	0.877799	0.0751789	0.952588	0.156298	0.927499	0.0732607
271	hsa-miR-452	AACUGUUUGCAGAGGAAACUGA	1.06789	0.185552	1.15449	0.0287913	0.927285	0.183848
272	hsa-miR-627	GUGAGUCUCUAAGAAAAGAGGA	0.946552	0.114609	1.02495	0.165619	0.926576	0.0379042
273	hsa-miR-1273	GGGCGACAAAGCAAGACUCUUUCUU	0.952292	0.031383	1.05971	0.243838	0.926571	0.242818
274	hsa-miR-331-5p	CUAGGUAUGGUCCCAGGGAUCC	0.845891	0.0364604	0.917569	0.0993741	0.925156	0.0604599
275	hsa-miR-9	UCUUUGGUUAUCUAGCUGUAUGA	0.923958	0.0337366	0.999368	0.0442225	0.9247	0.00716051
276	hsa-miR-1321	CAGGGAGGUGAAUGUGAU	0.854457	0.119083	0.960335	0.335899	0.924623	0.199406
277	hsa-miR-1185	AGAGGAUACCCUUUGUAUGUU	0.799553	0.00435965	0.875659	0.135224	0.923717	0.137667
278	hsa-miR-449b*	UGGCAGGGUAGUUGUGGCUGTT	0.339613	0.162928	0.356986	0.0937751	0.923242	0.213876
279	hsa-miR-133b	UUUGGUCCCCUUCAACCAGCUA	0.78794	0.0392265	0.857148	0.0961714	0.922497	0.0577395
280	hsa-miR-221*	ACCUGGCAUACAAUGUAGAUUU	0.752272	0.384804	0.793842	0.113695	0.922383	0.352631
281	hsa-miR-3132	UGGGUAGAGAAGGAGCUCAGAGGA	0.871847	0.0593125	0.949897	0.115326	0.92083	0.0493562
282	hsa-miR-124	UAAGGCACGCGGUGAAUGCC	0.814677	0.0300729	0.887202	0.0500694	0.920677	0.0858548
283	hsa-miR-106a	AAAAGUGCUUACAGUGCAGGUAG	1.12176	0.178842	1.21834	0.191281	0.920557	0.00226276
284	hsa-miR-3122	GUUGGGACAAGAGGACGGUCUU	1.1028	0.354385	1.1863	0.286119	0.92036	0.0767533
285	hsa-miR-3158	AAGGGCUUCCUCUCUGCAGGAC	0.451725	0.037981	0.493516	0.0663243	0.918442	0.0464706
286	hsa-miR-346	UGUCUGCCCGCAUGCCUGCCUCU	0.748501	0.236947	0.814638	0.254527	0.918193	0.00397973
287	hsa-miR-675*	CUGUAUGCCCUCACCGCUCA	0.814098	0.0480974	0.913755	0.248284	0.917661	0.196708
288	hsa-miR-548b-3p	CAAGAACCUCAGUUGCUUUUGU	1.06065	0.00142809	1.17459	0.207977	0.917491	0.16367
289	hsa-miR-556-5p	GAUGAGCUCAUUGUAAUAUGAG	1.12387	0.29416	1.22318	0.286281	0.915748	0.0261605
290	hsa-miR-30b	UGUAAACAUCCUACACUCAGCU	0.845628	0.0962998	0.928825	0.149961	0.913971	0.043884
291	hsa-miR-892b	CACUGGCUCCUUUCUGGGUAGA	0.573308	0.0391897	0.630533	0.0847509	0.913316	0.0606069
292	hsa-miR-512-5p	CACUCAGCCUUGAGGGCACUUUC	0.585496	0.0225062	0.655043	0.145217	0.912441	0.167922
293	hsa-miR-181a-2*	ACCACUGACCGUUGACUGUACC	0.882827	0.0989166	0.968701	0.109264	0.91139	0.000687145
294	hsa-miR-1298	UUCAUUCGGCUGUCCAGAUGUA	0.767333	0.0763796	0.849581	0.150804	0.909539	0.0715437
295	hsa-miR-371-3p	AAGUGCCGCCAUCUUUUGAGUGU	0.978589	0.0228655	1.08435	0.130168	0.907739	0.0878805
296	hsa-miR-520d-5p	CUACAAAGGGAAGCCCUUUC	0.645245	0.0165626	0.711272	0.0331966	0.907616	0.0190744
297	hsa-miR-140-3p	UACCACAGGGUAGAACCACGG	1.01942	0.00365147	1.12381	0.00550178	0.907113	0.00119172
298	hsa-miR-3123	CAGAGAAUUGUUUAAUC	0.765701	0.0694893	0.844667	0.0111456	0.906049	0.0703127
299	hsa-miR-34c-5p	AGGCAGUGUAGUUAGCUGAUUGC	0.351074	0.0468363	0.387251	0.0372441	0.904949	0.0339115
300	hsa-let-7f-2*	CUAUACAGUCUACUGUCUUUCC	0.729537	0.0472607	0.816977	0.161294	0.904897	0.120803
301	hsa-miR-616*	ACUCAAAACCCUUCAGUGACUU	0.932546	0.00109872	1.13526	0.485122	0.9042	0.387353
302	hsa-miR-378b	ACUGGACUUGGAGGCAGAA	0.788345	0.0634373	0.87462	0.107016	0.903685	0.0380409
303	hsa-miR-16	UAGCAGCACGUAAAUAUUGGCG	0.528531	0.200111	0.585028	0.22135	0.903379	0.000254129
304	hsa-miR-551b	GCGACCCAUACUUGGUUUCAG	1.04172	0.14145	1.15517	0.181633	0.903326	0.0195848
305	hsa-miR-30a	UGUAAACAUCCUCGACUGGAAG	0.848937	0.0656942	0.944782	0.126765	0.902008	0.0514922
306	hsa-miR-518c*	UCUCUGGAGGGAAGCACUUUCUG	1.08386	0.0405646	1.20244	0.0328514	0.901263	0.00911225
307	hsa-miR-607	GUUCAAAUCCAGAUCUAUAAC	0.751345	0.0416247	0.835964	0.0846239	0.900873	0.0414021
308	hsa-miR-15a*	CAGGCCAUAUUGUGCUGCCUCA	0.964731	0.0464867	1.07126	0.0365383	0.900338	0.0126858
309	hsa-miR-617	AGACUUCCCAUUUGAAGGUGGC	0.703228	0.115187	0.821829	0.329421	0.899889	0.220551
310	hsa-miR-4301	UCCCACUACUUCACUUGUGA	0.997085	0.115161	1.11364	0.18663	0.899306	0.0473018
311	hsa-miR-92a-2*	GGGUGGGGAUUUGUUGCAUUAC	0.881242	0.43539	0.959802	0.107789	0.898342	0.352738
312	hsa-miR-1293	UGGGUGGUCUGGAGAUUUGUGC	0.507226	0.0947634	0.579822	0.195459	0.898289	0.139379
313	hsa-miR-759	GCAGAGUGCAAACAAUUUUGAC	1.05731	0.0414931	1.1874	0.123023	0.897066	0.127887
314	hsa-miR-549	UGACAACUAUGGAUGAGCUCU	0.885871	0.0813501	1.0153	0.286417	0.896911	0.172896
315	hsa-miR-2114	UAGUCCCUUCCUUGAAGCGGUC	0.783419	0.041498	0.87451	0.0248476	0.895524	0.0220082
316	hsa-miR-769-5p	UGAGACCUCUGGGUUCUGAGCU	0.905639	0.0143426	1.02813	0.173662	0.894806	0.165093
317	hsa-miR-622	ACAGUCUGCUGAGGUUGGAGC	0.840954	0.0128245	0.940942	0.0276221	0.894322	0.0398829
318	hsa-miR-506	UAAGGCACCCUUCUGAGUAGA	0.61606	0.148647	0.690019	0.1694	0.893292	0.00388008
319	hsa-miR-501-5p	AAUCCUUUGUCCCUGGGUGAGA	0.772191	0.198862	0.860569	0.144898	0.890471	0.0811501
320	hsa-miR-96*	AAUCAUGUGCAGUGCCAAUAUG	1.08566	0.023185	1.22755	0.148123	0.889744	0.0884742
321	hsa-miR-20a	UAAAGUGCUUAUAGUGCAGGUAG	0.9611	0.0384573	1.09014	0.163956	0.889033	0.0984322
322	hsa-miR-1267	CCUGUUGAAGUGUAAUCCCCA	1.06222	0.00723082	1.19719	0.0750012	0.888815	0.0496424
323	hsa-miR-190	UGAUAUGUUUGAUAUAUUAGGU	0.688453	0.0265293	0.777544	0.06053	0.886779	0.0349144
324	hsa-miR-378c	ACUGGACUUGGAGUCAGAAGAGUGG	0.993086	0.170173	1.12007	0.175271	0.885585	0.0133526
325	hsa-miR-192	CUGACCUAUGAAUUGACAGCC	0.692391	0.0203044	0.782135	0.0152148	0.885172	0.00874102
326	hsa-miR-1257	AGUGAAUGAUGGGUUCUGACC	0.547771	0.0122953	0.621827	0.0644145	0.884629	0.071865
327	hsa-miR-519e	AAGUGCCUCCUUUUAGAGUGUU	0.862106	0.000890688	0.977197	0.054099	0.883552	0.0480032
328	hsa-miR-206	UGGAAUGUAAGGAAGUGUGUGG	0.686139	0.0771501	0.789999	0.195651	0.883535	0.121157
329	hsa-miR-708	AAGGAGCUUACAAUCUAGCUGGG	0.529231	0.0286369	0.605237	0.0633387	0.881723	0.139588
330	hsa-miR-548g	AAAACUGUAAUUACUUUUGUAC	1.00528	0.0883836	1.14027	0.0797742	0.88106	0.0158715
331	hsa-miR-510	UACUCAGGAGAGUGGCAAUCAC	0.640177	0.0812482	0.726354	0.080831	0.880585	0.0138632
332	hsa-miR-513a-3p	UAAAUUUCACCUUUCUGAGAAGG	0.629242	0.0936548	0.715129	0.00281639	0.879649	0.127498
333	hsa-miR-214	ACAGCAGGCACAGACAGGCAGU	0.745554	0.0942002	0.86526	0.127432	0.879206	0.238355
334	hsa-miR-4269	GCAGGCACAGACAGCCCUGGC	0.766995	0.0567718	0.872654	0.00731962	0.87868	0.0576863
335	hsa-miR-1231	GUGUCUGGGCGGACAGCUGC	0.794775	0.0747673	0.917627	0.1981	0.877779	0.108019
336	hsa-miR-545	UCAGCAAACAUUUAUUGUGUGC	0.97367	0.0348012	1.11027	0.0702641	0.877735	0.0242032
337	hsa-miR-181c*	AACCAUCGACCGUUGAGUGGAC	0.714821	0.163554	0.809769	0.0886129	0.876947	0.106012
338	hsa-miR-136*	CAUCAUCGUCUCAAAUGAGUCU	0.753405	0.0079667	0.861101	0.0506892	0.876723	0.0608605
339	hsa-miR-1282	UCGUUUGCCUUUUUCUGCUU	0.826609	0.0540855	0.942497	0.015492	0.876688	0.0429751
340	hsa-miR-155	UUAAUGCUAAUCGUGAUAGGGGU	1.02522	0.242787	1.16318	0.199705	0.876399	0.0582592
341	hsa-miR-24	UGGCUCAGUUCAGCAGGAACAG	0.992111	0.084813	1.13256	0.0835614	0.875614	0.0102825
342	hsa-miR-665	ACCAGGAGGCUGAGGCCCCU	0.830518	0.0673166	0.951426	0.117158	0.875198	0.0370184
343	hsa-miR-3118	UGUGACUGCAUUAUGAAAAUUCU	0.779299	0.11708	0.888228	0.0811345	0.874994	0.0518877
344	hsa-miR-548f	AAAAACUGUAAUUACUUUU	0.971104	0.197744	1.10612	0.0664191	0.874147	0.126283
345	hsa-miR-494	UGAAACAUACACGGGAAACCUC	0.849364	0.177148	0.99613	0.34058	0.873306	0.12075
346	hsa-miR-595	GAAGUGUGCCGUGGUGUGUCU	0.916953	0.156958	1.06998	0.311707	0.872643	0.107527
347	hsa-miR-375	UUUGUUCGUUCGGCUCGCGUGA	0.538758	0.137183	0.61863	0.163559	0.872053	0.00880795
348	hsa-miR-18a*	ACUGCCCUAAGUGCUCCUUCUGG	0.817705	0.00995383	0.965243	0.221873	0.871355	0.210604
349	hsa-miR-4274	CAGCAGUCCCUCCCCCUG	0.981413	0.16373	1.13309	0.249118	0.871316	0.0470665
350	hsa-miR-450a	UUUUGCGAUGUGUUCCUAAUAU	0.831279	0.000223276	0.954333	0.0205562	0.871257	0.0185328
351	hsa-miR-1249	ACGCCCUUCCCCCCCUUCUUCA	0.86616	0.108017	0.993082	0.0835533	0.8707	0.0355133
352	hsa-miR-548i	AAAAGUAAUUGCGGAUUUUGCC	0.824787	0.0426683	0.949492	0.0391171	0.870326	0.0807936
353	hsa-miR-3065-3p	UCAGCACCAGGAUAUUGUUGGAG	1.03563	0.0162303	1.19309	0.0755594	0.869334	0.0414521
354	hsa-miR-15a	UAGCAGCACAUAAUGGUUUGUG	0.561109	0.193064	0.649475	0.240594	0.868473	0.0244593
355	hsa-miR-198	GGUCCAGAGGGGAGAUAGGUUC	1.15368	0.165464	1.32898	0.184701	0.867824	0.00389476
356	hsa-miR-135a*	UAUAGGGAUUGGAGCCGUGGCG	0.697419	0.062722	0.80587	0.0185672	0.86655	0.0977967
357	hsa-miR-15b	UAGCAGCACAUCAUGGUUUACA	0.483397	0.0500789	0.558619	0.069407	0.866462	0.0180078
358	hsa-miR-933	UGUGCGCAGGGAGACCUCUCCC	0.926698	0.075792	1.07167	0.115271	0.865931	0.0224185
359	hsa-miR-3157	UUCAGCCAGGCUAGUGCAGUCU	0.703148	0.136545	0.810181	0.0303695	0.865339	0.136099
360	hsa-miR-216b	AAAUCUCUGCAGGCAAAUGUGA	0.963354	0.12131	1.11997	0.206227	0.864852	0.0509349
361	hsa-miR-2052	AUUACUGUUAUCAAAACATT	0.832122	0.0410015	0.966059	0.0824538	0.862688	0.031189
362	hsa-miR-608	AGGGGUGGUGUUGGGACAGCUCCGU	0.419534	0.032447	0.486552	0.036893	0.86221	0.00131011
363	hsa-miR-1253	AGAGAAGAAGAUCAGCCUGCA	0.985907	0.0231642	1.14496	0.0432244	0.861313	0.0122847
364	hsa-miR-1910	CCAGUCCUGUGCCUGCCGCCU	0.882157	0.005122	1.02683	0.0349324	0.859688	0.0342344
365	hsa-miR-135b*	AUGUAGGGCUAAAAGCCAUGGG	0.541523	0.112412	0.629129	0.118768	0.859195	0.0164777
366	hsa-miR-522	AAAAUGGUUCCCUUUAGAGUGU	0.792984	0.0361541	0.925633	0.0625053	0.85733	0.0188341
367	hsa-miR-541	UGGUGGGCACAGAAUCUGGACU	0.756057	0.118852	0.916037	0.32467	0.856138	0.173694
368	hsa-miR-548e	AAAAACUGAGACUACUUUUGCA	0.873209	0.0516888	1.02856	0.104044	0.855885	0.136831
369	hsa-miR-205*	ACUUCACUCCACUGAAAUCTT	0.90252	0.0371172	1.05559	0.0212325	0.85481	0.0179686
370	hsa-miR-633	CUAAUAGUAUCUACCACAAUAAA	0.520565	0.0245354	0.613739	0.08759	0.854032	0.0819067
371	hsa-miR-140-5p	CAGUGGUUUUACCCUAUGGUAG	0.677637	0.0712285	0.797136	0.126623	0.853764	0.0462622
372	hsa-miR-3192	UCUGGGAGGUUGUAGCAGUGGAA	0.56238	0.0335742	0.658577	0.0321018	0.853705	0.00936682
373	hsa-miR-424*	CAAAACGUGAGGCGCUGCUAU	0.851741	0.0458398	1.00264	0.122968	0.853114	0.058911
374	hsa-miR-3116	UGCCUGGAACAUAGUAGGGACU	0.830443	0.142355	0.970377	0.0919695	0.852672	0.0658869
375	hsa-miR-505*	GGGAGCCAGGAAGUAUUGAUGU	0.858452	0.224312	1.03525	0.143718	0.852473	0.335017
376	hsa-miR-329	AACACACCUGGUUAACCUCUUU	0.821825	0.0765863	0.96501	0.0920703	0.851714	0.00189765
377	hsa-miR-4309	CUGGAGUCUAGGAUUCCA	1.01346	0.283309	1.18826	0.308084	0.85057	0.0178931
378	hsa-miR-146b-5p	UGAGAACUGAAUUCCAUAGGCU	0.758231	0.137649	0.888972	0.112443	0.849936	0.0473353
379	hsa-miR-1909*	UGAGUGCCGGUGCCUGCCCUG	0.844231	0.0827004	0.994773	0.119086	0.84978	0.0185933
380	hsa-miR-1290	UGGAUUUUUGGAUCAGGGA	1.00504	0.0198413	1.18379	0.0626312	0.849751	0.0281973
381	hsa-miR-3167	AGGAUUUCAGAAAUACUGGUGU	1.03168	0.245157	1.20907	0.235968	0.849686	0.0369363
382	hsa-miR-363*	CGGGUGGAUCACGAUGCAAUUU	0.701551	0.244625	0.842754	0.366151	0.849579	0.078848
383	hsa-miR-185	UGGAGAGAAAGGCAGUUCCUGA	0.819035	0.105971	0.962413	0.0737044	0.849297	0.0450676
384	hsa-miR-450b-3p	UUGGGAUCAUUUUGCAUCCAUA	0.64717	0.0159804	0.763229	0.0401606	0.848561	0.0237129
385	hsa-miR-711	GGGACCCAGGGAGAGACGUAAG	0.790349	0.0454644	0.932687	0.0778241	0.848309	0.0220379
386	hsa-miR-30e	UGUAAACAUCCUUGACUGGAAG	0.811016	0.00410355	0.956469	0.018397	0.848125	0.0206034
387	hsa-miR-93*	ACUGCUGAGCUAGCACUUCCCG	0.862343	0.0708986	1.01681	0.081123	0.848005	0.00207114
388	hsa-miR-19a*	AGUUUUGCAUAGUUGCACUACA	0.702674	0.0266471	0.83276	0.0467577	0.846021	0.0795008
389	hsa-miR-30c	UGUAAACAUCCUACACUCUCAGC	0.846776	0.116988	0.99975	0.111975	0.84574	0.022292
390	hsa-miR-126	UCGUACCGUGAGUAAUAAUGCG	0.805456	0.0707115	0.95691	0.143778	0.845721	0.0531758
391	hsa-miR-106b*	CCGCACUGUGGGUACUUGCUGC	0.85418	0.0554767	1.03158	0.173055	0.844423	0.195436
392	hsa-miR-145	GUCCAGUUUUCCCAGGAAUCCCU	0.655489	0.0128615	0.776841	0.0374814	0.844372	0.0241836
393	hsa-miR-1913	UCUGCCCCCUCCGCUGCUGCCA	0.925584	0.0184777	1.09731	0.0327673	0.843625	0.00835281
394	hsa-miR-3193	UCCUGCGUAGGAUCUGAGGAGU	0.932195	0.0938541	1.11021	0.153889	0.841885	0.0321587
395	hsa-miR-3138	UGUGGACAGUGAGGUAGAGGGAGU	0.980798	0.308	1.15586	0.290413	0.841633	0.0550059
396	hsa-miR-424	CAGCAGCAAUUCAUGUUUUGAA	0.514352	0.192192	0.61579	0.247683	0.840493	0.0259566
397	hsa-miR-150*	CUGGUACAGGCCUGGGGGACAG	0.854155	0.00997661	1.0278	0.15971	0.840445	0.12089
398	hsa-miR-582-3p	UAACUGGUUGAACAACUGAACC	0.897194	0.0654198	1.08328	0.220988	0.83953	0.110872
399	hsa-miR-586	UAUGCAUUGUAUUUUUAGGUCC	0.72817	0.0628702	0.879217	0.182391	0.838834	0.102506
400	hsa-miR-324-3p	ACUGCCCCAGGUGCUGCUGG	0.904612	0.125115	1.07638	0.0983468	0.83861	0.0396147
401	hsa-miR-218-1*	AUGGUUCCGUCAAGCACCAUGG	0.719461	0.000811727	0.860207	0.0254851	0.836763	0.0257342
402	hsa-miR-29c*	UGACCGAUUUCUCCUGGUGUUC	0.88749	0.0940792	1.05944	0.0322197	0.836735	0.0633542
403	hsa-miR-3198	GUGGAGUCCUGGGGAAUGGAGA	0.843244	0.249787	0.998357	0.191523	0.836017	0.0898173
404	hsa-miR-379	UGGUAGACUAUGGAACGUAGG	0.604512	0.161878	0.722592	0.186394	0.835492	0.00850695
405	hsa-miR-1255a	AGGAUGAGCAAAGAAAGUAGAUU	0.749734	0.034046	0.898291	0.0389789	0.834586	0.00168635
406	hsa-miR-3190-3p	UGGAAGGUAGACGGCCAGAGAG	0.713909	0.123973	0.857903	0.165068	0.833686	0.0159005
407	hsa-miR-708*	CAACUAGACUGUGAGCUUCUAG	0.865568	0.207992	1.03405	0.197995	0.833081	0.0416293
408	hsa-miR-505	CGUCAACACUUGCUGGUUUCCU	0.658528	0.00686533	0.796869	0.104863	0.83304	0.101008
409	hsa-miR-376b	AUCAUAGAGGAAAAUCCAUGUU	0.663727	0.154394	0.793788	0.047359	0.83183	0.144875
410	hsa-miR-584	UUAUGGUUUGCCUGGGACUGAG	0.809517	0.016527	1.0311	0.353698	0.83126	0.269118
411	hsa-miR-517c	AUCGUGCAUCCUUUUAGAGUGU	0.73479	0.225936	0.877085	0.214511	0.831119	0.0543304
412	hsa-miR-2277	UGACAGCGCCCUGCCUGGCUC	0.782381	0.0928519	0.940679	0.0789238	0.830501	0.0290276
413	hsa-miR-1979	GUCAAGUGAAGCAGUGGGAGTT	0.882184	0.0476709	1.06289	0.00327591	0.829923	0.0422925
414	hsa-miR-3183	GCCUCUCUCGGAGUCGCUCGGA	0.761792	0.13988	0.916702	0.148076	0.829512	0.0185986
415	hsa-miR-214*	UGCCUGUCUACACUUGCUGUGC	0.542283	0.0407222	0.656928	0.0399522	0.828902	0.1124
416	hsa-miR-3125	UAGAGGAAGCUGUGGAGAGA	0.772939	0.0457393	0.933488	0.0585036	0.828103	0.00290061
417	hsa-miR-503	UAGCAGCGGGAACAGUUCUGCAG	0.605749	0.168276	0.731788	0.19945	0.827151	0.00451023
418	hsa-miR-144	UACAGUAUAGAUGAUGUACU	0.754543	0.06026	0.916513	0.121225	0.826154	0.0435241
419	hsa-miR-1911*	CACCAGGCAUUGUGGUCUCC	0.769969	0.163173	0.928312	0.145313	0.825788	0.0465098
420	hsa-miR-34b*	UAGGCAGUGUCAUUAGCUGAUUG	0.529585	0.154648	0.63837	0.162059	0.825438	0.032706
421	hsa-miR-212	UAACAGUCUCCAGUCACGGCC	0.74733	0.0848013	0.906564	0.114781	0.825046	0.0109181
422	hsa-miR-623	AUCCCUUGCAGGGGCUGUUGGGU	0.758676	0.0884719	0.932296	0.208035	0.823691	0.0889042
423	hsa-miR-3145	AGAUAUUUUGAGUGUUUGGAAUUG	0.813698	0.172157	0.984893	0.166644	0.823175	0.035517
424	hsa-miR-875-3p	CCUGGAAACACUGAGGUUGUG	0.968485	0.0334651	1.17943	0.104362	0.823112	0.0444591
425	hsa-miR-125b-1*	ACGGGUUAGGCUCUUGGGAGCU	0.936375	0.12686	1.13644	0.128581	0.822909	0.0185226
426	hsa-miR-3163	UAUAAAAUGAGGGCAGUAAGAC	0.725203	0.19431	0.876675	0.178387	0.821681	0.0544477
427	hsa-miR-194	UGUAACAGCAACUCCAUGUGGA	0.699128	0.0118721	0.854519	0.0845359	0.821487	0.0673747
428	hsa-miR-27a	UUCACAGUGGCUAAGUUCCGC	0.721075	0.0333888	0.88373	0.0830195	0.821344	0.114941
429	hsa-miR-508-5p	UACUCCAGAGGGCGUCACUCAUG	0.678171	0.119402	0.823242	0.0402295	0.821217	0.104908
430	hsa-miR-28-3p	CACUAGAUUGUGAGCUCCUGGA	0.628081	0.0253593	0.765493	0.0499866	0.821161	0.0204936
431	hsa-miR-515-5p	UUCUCCAAAAGAAAGCACUUUCUG	0.659854	0.203546	0.800615	0.223381	0.82066	0.0252638
432	hsa-miR-625*	GACUAUAGAACUUUCCCCCUCA	0.854853	0.131188	1.03986	0.116845	0.820171	0.0340002
433	hsa-miR-21*	CAACACCAGUCGAUGGGCUGU	0.870002	0.0135145	1.06201	0.0285797	0.819327	0.00932339
434	hsa-miR-3190-5p	UGUGGAAGGUAGACGGCCAGAGA	0.683009	0.059315	0.83556	0.0870581	0.818169	0.0142577
435	hsa-miR-3165	AGGUGGAUGCAAUGUGACCUCA	0.439075	0.116254	0.532837	0.0662729	0.816781	0.11659
436	hsa-miR-541*	AAAGGAUUCUGCUGUCGGUCCCACU	0.918414	0.0923635	1.12486	0.0379222	0.815547	0.0546166
437	hsa-miR-570	CGAAAACAGCAAUUACCUUUGC	0.717831	0.0181578	0.889643	0.136795	0.81494	0.104898
438	hsa-miR-603	CACACACUGCAAUUACUUUUGC	0.857393	0.00242508	1.05788	0.109379	0.814719	0.0819449
439	hsa-miR-130b*	ACUCUUUCCCUGUUGCACUAC	0.673276	0.00829021	0.826403	0.000245846	0.814707	0.010274
440	hsa-miR-203	GUGAAAUGUUUAGGACCACUAG	0.844857	0.142121	1.03351	0.10337	0.814662	0.0560318
441	hsa-miR-512-3p	AAGUGCUGUCAUAGCUGAGGUC	0.8859	0.156157	1.08427	0.0540121	0.814472	0.103449
442	hsa-miR-597	UGUGUCACUCGAUGACCACUGU	0.810988	0.161526	0.994709	0.174173	0.813557	0.0199317
443	hsa-miR-195	UAGCAGCACAGAAAUAUUGGC	0.481144	0.128607	0.59118	0.15368	0.813067	0.00618234
444	hsa-miR-515-3p	GAGUGCCUUCUUUUGGAGCGUU	0.887765	0.0474802	1.09988	0.161968	0.81278	0.0765207
445	hsa-miR-488*	CCCAGAUAAUGGCACUCUCAA	0.764233	0.120942	0.938313	0.110552	0.812522	0.0331615
446	hsa-miR-936	ACAGUAGAGGGAGGAAUCGCAG	0.966206	0.0243434	1.18946	0.0179365	0.812248	0.00821766
447	hsa-miR-139-5p	UCUACAGUGCACGUGUCUCCAG	1.03316	0.0456425	1.27266	0.0706663	0.812065	0.00922726
448	hsa-miR-874	CUGCCCUGGCCCGAGGGACCGA	0.875189	0.107315	1.08915	0.233772	0.811673	0.0756841
449	hsa-miR-299-5p	UGGUUUACCGUCCCACAUACAU	0.799637	0.192817	0.981957	0.188944	0.810441	0.0404182
450	hsa-miR-10a	UACCCUGUAGAUCCGAAUUUGUG	0.874858	0.133952	1.079	0.151759	0.810087	0.0102076
451	hsa-miR-1914	CCCUGUGCCCGGCCCACUUCUG	0.918311	0.01699	1.13391	0.0142782	0.809835	0.00478609
452	hsa-miR-504	AGACCCUGGUCUGCACUCUAUC	0.85566	0.0588014	1.05699	0.0669674	0.809387	0.00435088
453	hsa-miR-621	GGCUAGCAACAGCGCUUACCU	0.620995	0.086776	0.766445	0.0172604	0.809158	0.0949966
454	hsa-miR-342-5p	AGGGGUGCUAUCUGUGAUUGA	0.340674	0.0432893	0.431996	0.0706645	0.807605	0.232313
455	hsa-miR-361-3p	UCCCCCAGGUGUGAUUCUGAUUU	0.894697	0.0965299	1.10755	0.112182	0.807547	0.00536117
456	hsa-miR-4307	AAUGUUUUUUCCUGUUUCC	0.916812	0.0576404	1.13857	0.124677	0.807303	0.0377772
457	hsa-miR-448	UUGCAUAUGUAGGAUGUCCCAU	0.952032	0.102141	1.1794	0.0230395	0.806528	0.0708494
458	hsa-miR-125b-2*	UCACAAGUCAGGCUCUUGGGAC	0.803734	0.0394812	0.999019	0.049223	0.806476	0.0792562
459	hsa-miR-133a	UUUGGUCCCCUUCAACCAGCUG	0.71326	0.032359	0.893381	0.107777	0.806436	0.133509
460	hsa-miR-105	UCAAAUGCUCAGACUCCUGUGGU	0.751458	0.105944	0.930325	0.0894188	0.805987	0.0364101
461	hsa-miR-215	AUGACCUAUGAAUUGACAGAC	0.633314	0.0921247	0.789759	0.131237	0.803307	0.0168397
462	hsa-miR-1248	ACCUUCUUGUAUAAGCACUGUGCUAAA	0.621567	0.0789885	0.772698	0.0216087	0.803297	0.0797598
463	hsa-miR-619	GACCUGGACAUGUUUGUGCCCAGU	0.582662	0.192559	0.728645	0.257583	0.803124	0.0196425
464	hsa-miR-1204	UCGUGGCCUGGUCUCCAUUAU	0.635229	0.0614007	0.794199	0.112946	0.802453	0.0368079
465	hsa-miR-484	UCAGGCUCAGUCCCCUCCCGAU	0.742836	0.106949	0.924529	0.11014	0.802277	0.0201036
466	hsa-miR-146a*	CCUCUGAAAUUCAGUUCUUCAG	0.884364	0.023692	1.10249	0.031549	0.802176	0.00146566
467	hsa-miR-1287	UGCUGGAUCAGUGGUUCGAGUC	0.759372	0.0192955	0.950399	0.071698	0.802052	0.0808092
468	hsa-miR-1272	GAUGAUGAUGGCAGCAAAUUCUGAAA	0.667982	0.0889013	0.842576	0.189057	0.801114	0.0742422
469	hsa-miR-192*	CUGCCAAUUCCAUAGGUCACAG	0.768014	0.0243338	0.958717	0.0160631	0.800985	0.0119613
470	hsa-miR-497	CAGCAGCACACUGUGGUUUGU	0.510133	0.00666728	0.643711	0.0886917	0.800803	0.120694
471	hsa-miR-184	UGGACGGAGAACUGAUAAGGGU	0.754136	0.239745	0.93016	0.162078	0.800456	0.118269
472	hsa-miR-339-3p	UGAGCGCCUCGACGACAGAGCCG	0.907845	0.106832	1.13287	0.0915806	0.800169	0.0296163
473	hsa-miR-887	GUGAACGGGCGCCAUCCCGAGG	0.865688	0.0223186	1.08265	0.00634979	0.799555	0.0159253
474	hsa-miR-323b-3p	CCCAAUACACGGUCGACCUCUU	0.845402	0.161069	1.05619	0.186534	0.799426	0.0113131
475	hsa-miR-196a	UAGGUAGUUUCAUGUUGUUGGG	0.61376	0.138439	0.76488	0.134231	0.798846	0.0408026
476	hsa-miR-422a	ACUGGACUUAGGGUCAGAAGGC	0.819054	0.0120745	1.02588	0.0190436	0.798638	0.0265952
477	hsa-miR-19b-1*	AGUUUUGCAGGUUUGCAUCCAGC	0.606197	0.0363004	0.760248	0.0589735	0.797916	0.0141473
478	hsa-miR-325	CCUAGUAGGUGUCCAGUAAGUGU	0.818308	0.0227664	1.02832	0.0519071	0.797349	0.0623879
479	hsa-miR-935	CCAGUUACCGCUUCCGCUACCGC	0.765539	0.0446835	0.960461	0.0592368	0.797136	0.00264064
480	hsa-miR-492	AGGACCUGCGGGACAAGAUUCUU	0.808876	0.160286	1.01441	0.196712	0.797052	0.00344656
481	hsa-miR-220c	ACACAGGGCUGUUGUGAAGACU	0.643518	0.0360796	0.812543	0.107585	0.796018	0.0609935
482	hsa-miR-648	AAGUGUGCAGGGCACUGGU	0.679362	0.29909	0.848585	0.351998	0.795959	0.0222898
483	hsa-miR-545*	UCAGUAAAUGUUUAUUAGAUGA	0.872461	0.0400226	1.09688	0.0642658	0.795701	0.0101321
484	hsa-miR-1284	UCUAUACAGACCCUGGCUUUUC	0.911011	0.0499653	1.14636	0.0611765	0.794671	0.00117776
485	hsa-miR-583	CAAAGAGGAAGGUCCCAUUAC	0.817861	0.0791837	1.03287	0.0407467	0.793967	0.107986
486	hsa-miR-3150	CUGGGGAGAUCCUCGAGGUUGG	0.663521	0.0853672	0.836813	0.0052229	0.793248	0.106966
487	hsa-miR-433	AUCAUGAUGGGCUCCUCGGUGU	0.754584	0.155338	0.946632	0.107482	0.792921	0.0740663
488	hsa-miR-4289	GCAUUGUGCAGGGCUAUCA	0.970279	0.176595	1.22814	0.254456	0.792145	0.0203327
489	hsa-miR-4305	CCUAGACACCUCCAGUUC	0.804535	0.0264172	1.01741	0.0574027	0.791297	0.0186803
490	hsa-miR-587	UUUCCAUAGGUGAUGAGUCAC	0.910159	0.182528	1.14715	0.191333	0.791142	0.0271599
491	hsa-miR-1261	AUGGAUAAGGCUUUGGCUU	0.557877	0.0159411	0.728557	0.193731	0.790777	0.188396
492	hsa-miR-33a	GUGCAUUGUAGUUGCAUUGCA	0.724709	0.071822	0.924886	0.0840474	0.790358	0.149477
493	hsa-miR-1256	AGGCAUUGACUUCUCACUAGCU	0.602758	0.0644314	0.764663	0.106265	0.790039	0.0255307
494	hsa-miR-302e	UAAGUGCUUCCAUGCUU	1.06032	0.00146414	1.37972	0.319957	0.789867	0.184231
495	hsa-miR-20b*	ACUGUAGUAUGGGCACUUCCAG	0.87238	0.0643572	1.10485	0.0822348	0.789609	0.0005215
496	hsa-miR-1228	UCACACCUGCCUCGCCCCCC	0.83147	0.0700645	1.06828	0.226932	0.789165	0.102054
497	hsa-miR-196b	UAGGUAGUUUCCUGUUGUUGGG	0.696701	0.0403494	0.884709	0.0818175	0.788756	0.0273363
498	hsa-miR-22	AAGCUGCCAGUUGAAGAACUGU	0.637847	0.17472	0.802162	0.0961925	0.787764	0.123345
499	hsa-miR-940	AAGGCAGGGCCCCCGCUCCCC	0.615577	0.0729253	0.784546	0.0319378	0.787173	0.124997
500	hsa-miR-1297	UUCAAGUAAUUCAGGUG	0.759617	0.0674111	0.967635	0.124735	0.787073	0.0317936
501	hsa-miR-514	AUUGACACUUCUGUGAGUAGA	0.794945	0.0622675	1.01045	0.0841497	0.786883	0.00390758
502	hsa-miR-335*	UUUUUCAUUAUUGCUCCUGACC	0.784574	0.03938	0.998812	0.0402082	0.78535	0.00781174
503	hsa-miR-186*	GCCCAAAGGUGAAUUUUUUGGG	0.872418	0.127519	1.1122	0.168107	0.784704	0.00395146
504	hsa-miR-943	CUGACUGUUGCCGUCCUCCAG	0.745226	0.0448559	0.953176	0.054395	0.784455	0.091826
505	hsa-miR-568	AUGUAUAAAUGUAUACACAC	0.894974	0.0321883	1.14924	0.117806	0.784311	0.108407
506	hsa-miR-130a*	UUCACAUUGUGCUACUGUCUGC	0.854441	0.0266757	1.09689	0.143562	0.784088	0.0783024
507	hsa-miR-1279	UCAUAUUGCUUCUUUCU	0.875728	0.0213229	1.12044	0.0625144	0.78228	0.024616
508	hsa-let-7a*	CUAUACAAUCUACUGUCUUUC	0.779789	0.188259	0.996634	0.237539	0.782127	0.00248129
509	hsa-miR-19b-2*	AGUUUUGCAGGUUUGCAUUUCA	0.915098	0.183966	1.18192	0.322421	0.782117	0.0577067
510	hsa-miR-29b-2*	CUGGUUUCACAUGGUGGCUUAG	0.83834	0.039752	1.07374	0.0825088	0.781653	0.0230422
511	hsa-miR-155*	CUCCUACAUAUUAGCAUUAACA	0.829949	0.0287983	1.0636	0.0337685	0.781144	0.0518769
512	hsa-miR-1225-3p	UGAGCCCCUGUGCCGCCCCCAG	0.895822	0.0291046	1.14676	0.0340003	0.781142	0.00221975
513	hsa-miR-3177	UGCACGGCACUGGGGACACGU	0.625945	0.113625	0.79972	0.124748	0.781126	0.0202337
514	hsa-miR-485-3p	GUCAUACACGGCUCUCCUCUCU	0.93916	0.0643931	1.20642	0.133137	0.780271	0.0327328
515	hsa-miR-599	GUUGUGUCAGUUUAUCAAAC	0.692247	0.059185	0.887394	0.0682562	0.779831	0.00671253
516	hsa-miR-340*	UCCGUCUCAGUUACUUUAUAGC	0.8378	0.0685961	1.08969	0.227543	0.779258	0.0997699
517	hsa-miR-1255b	CGGAUGAGCAAAGAAAGUGGUU	0.740845	0.107823	0.961415	0.22772	0.779152	0.0723993
518	hsa-miR-148b	UCAGUGCAUCACAGAACUUUGU	0.868711	0.249891	1.10502	0.142902	0.778036	0.125526
519	hsa-miR-103-2*	AGGCAGCACUGUAAAGAAGCUTT	0.588942	0.0312473	0.767936	0.150354	0.777841	0.111604
520	hsa-miR-455-3p	GCAGUCCAUGGGCAUAUACAC	0.759394	0.05471	0.97787	0.09563	0.777562	0.0200929
521	hsa-miR-490-5p	CCAUGGAUCUCCAGGUGGGU	0.928864	0.0500962	1.19631	0.0903387	0.777074	0.0168047
522	hsa-miR-576-3p	AAGAUGUGGAAAAAUUGGAAUC	0.614694	0.0388436	0.792504	0.0587371	0.77595	0.00849643
523	hsa-miR-411	UAGUAGACCGUAUAGCGUACG	0.528403	0.0783169	0.67986	0.0253959	0.775613	0.086223
524	hsa-miR-1468	CUCCGUUUGCCUGUUUCGCUG	0.757836	0.0461593	0.980999	0.12212	0.775596	0.0494968
525	hsa-miR-548s	AUGGCCAAAACUGCAGUUAUUUU	0.801591	0.176494	1.02833	0.0736754	0.775353	0.116082
526	hsa-miR-596	AAGCCUGCCCGGCUCCUCGGG	0.687319	0.017261	0.88682	0.0200393	0.775016	0.00195106
527	hsa-miR-513a-5p	UUCACAGGGAGGUGUCAU	0.84747	0.0297711	1.09849	0.0846436	0.774828	0.0868055
528	hsa-miR-412	ACUUCACCUGGUCCACUAGCCGU	0.876023	0.112377	1.12972	0.0266214	0.77448	0.0812238
529	hsa-miR-1303	UUUAGAGACGGGGUCUUGCUCU	0.840111	0.0120766	1.08597	0.0437938	0.77446	0.0423522
530	hsa-miR-4298	CUGGGACAGGAGGAGGAGGCAG	1.02695	0.209058	1.32986	0.291277	0.77356	0.0122286
531	hsa-let-7i*	CUGCGCAAGCUACUGCCUUGCU	0.885592	0.0496729	1.14672	0.0369745	0.773384	0.0682541
532	hsa-miR-1207-3p	UCAGCUGGCCCUCAUUUC	0.800082	0.0210543	1.03661	0.0556091	0.772391	0.0211242
533	hsa-miR-1	UGGAAUGUAAAGAAGUAUGUAU	0.632387	0.0982884	0.816513	0.0449114	0.772355	0.0778932
534	hsa-miR-320e	AAAGCUGGGUUGAGAAGG	0.8344	0.204732	1.07495	0.206754	0.772192	0.0419356
535	hsa-miR-548o	CCAAAACUGCAGUUACUUUUGC	0.841302	0.101379	1.09521	0.0590273	0.771783	0.134162
536	hsa-miR-337-5p	GAACGGCUUCAUACAGGAGUU	0.787743	0.0450589	1.02121	0.067168	0.771599	0.00662732
537	hsa-miR-580	UUGAGAAUGAUGAAUCAUUAGG	0.663662	0.000267595	0.872843	0.143707	0.770766	0.126594
538	hsa-miR-1224-5p	GUGAGGACUCGGGAGGUGG	0.924847	0.00216588	1.21991	0.218293	0.770627	0.139673
539	hsa-miR-220b	CCACCACCGUGUCUGACACUU	0.923254	0.0980944	1.1972	0.0827691	0.770188	0.0286892
540	hsa-miR-335	UCAAGAGCAAUAACGAAAAAUGU	0.719636	0.0201836	0.938637	0.100404	0.769937	0.0608554
541	hsa-miR-7-2*	CAACAAAUCCCAGUCUACCUAA	0.701283	0.0770721	0.914121	0.140889	0.769813	0.034335
542	hsa-miR-122*	AACGCCAUUAUCACACUAAAUA	0.708998	0.0188255	0.928385	0.121331	0.768931	0.0802138
543	hsa-miR-1254	AGCCUGGAAGCUGGAGCCUGCAGU	0.870285	0.105566	1.1299	0.0708769	0.768814	0.0452032
544	hsa-miR-2115	AGCUUCCAUGACUCCUGAUGGA	0.740455	0.0439982	0.970913	0.144435	0.767762	0.0688972
545	hsa-miR-1915*	ACCUUGCCUUGCUGCCCGGGCC	0.614803	0.137517	0.809146	0.23176	0.766937	0.0497165
546	hsa-let-7b*	CUAUACAACCUACUGCCUUCCC	0.772316	0.108452	1.00524	0.0362975	0.76684	0.080197
547	hsa-miR-450b-5p	UUUUGCAAUAUGUUCCUGAAUA	0.652971	0.0193128	0.855565	0.0690688	0.766614	0.0844611
548	hsa-miR-542-3p	UGUGACAGAUUGAUAACUGAAA	0.452144	0.0260466	0.590457	0.0155557	0.766599	0.0643088
549	hsa-miR-381	UAUACAAGGGCAAGCUCUCUGU	0.821474	0.0681524	1.07254	0.104565	0.766461	0.0111818
550	hsa-miR-1295	UUAGGCCGCAGAUCUGGGUGA	0.71397	0.181809	0.926468	0.168509	0.765451	0.0570165
551	hsa-miR-338-5p	AACAAUAUCCUGGUGCUGAGUG	0.724683	0.0248433	0.949769	0.0880755	0.765086	0.044792
552	hsa-miR-606	AAACUACUGAAAAUCAAAGAU	0.913928	0.0301635	1.20422	0.127505	0.764546	0.105999
553	hsa-miR-1258	AGUUAGGAUUAGGUCGUGGAA	0.77151	0.0536237	1.0126	0.121116	0.764213	0.0384501
554	hsa-miR-3134	UGAUGGAUAAAAGACUACAUAUU	0.718332	0.107758	0.940904	0.011341	0.762813	0.105332
555	hsa-miR-328	CUGGCCCUCUCUGCCCUUCCGU	0.705811	0.0421272	0.925061	0.0151541	0.762718	0.0330453
556	hsa-miR-539	GGAGAAAUUAUCCUUGGUGUGU	0.844125	0.165436	1.10671	0.152131	0.759635	0.0450629
557	hsa-miR-300	UAUACAAGGGCAGACUCUCUCU	0.888855	0.00461091	1.17209	0.0225151	0.758531	0.0185049
558	hsa-miR-762	GGGGCUGGGGCCGGGGCCGAGC	0.81439	0.100001	1.07292	0.0838028	0.75771	0.0340219
559	hsa-miR-1274a	GUCCCUGUUCAGGCGCCA	0.946786	0.0431096	1.25743	0.163526	0.757124	0.0641784
560	hsa-miR-302b*	ACUUUAACAUGGAAGUGCUUUC	0.80467	0.000703349	1.06327	0.0128741	0.756838	0.00850233
561	hsa-miR-1976	AGCAAGGAGGGCAGGAGGTT	0.795562	0.02412	1.05128	0.00777084	0.756692	0.0173501
562	hsa-miR-4257	CCAGAGGUGGGGACUGAG	0.887601	0.149774	1.1696	0.0726462	0.756372	0.081076
563	hsa-miR-148a	UCAGUGCACUACAGAACUUUGU	0.84134	0.147657	1.10906	0.126989	0.755937	0.0465814
564	hsa-miR-489	GUGACAUCACAUAUACGGCAGC	0.613943	0.0304712	0.816862	0.0644926	0.755415	0.0969441
565	hsa-miR-382	GAAGUUGUUCGUGGUGGAUUCG	0.65186	0.172009	0.86364	0.233058	0.755414	0.00468556
566	hsa-miR-103-as	UCAUAGCCCUGUACAAUGCUGCU	0.530828	0.111315	0.705719	0.171335	0.755292	0.0256374
567	hsa-miR-519d	CAAAGUGCCUCCCUUUAGAGUG	0.945271	0.0543163	1.25534	0.0170925	0.753365	0.0535259
568	hsa-miR-563	AGGUUGACAUACGUUUCCC	0.579959	0.0915803	0.776768	0.177352	0.752793	0.0539786
569	hsa-miR-1470	GCCCUCCGCCCGUGCACCCCG	0.837655	0.00327765	1.11286	0.0136344	0.752743	0.00627714
570	hsa-miR-543	AAACAUUCGCGGUGCACUUCUU	0.685661	0.0250938	0.911547	0.0472507	0.752492	0.0114772
571	hsa-miR-4273	GUGUUCUCUGAUGGACAG	0.772446	0.149078	1.02603	0.181779	0.751776	0.0121056
572	hsa-miR-15b*	CGAAUCAUUAUUUGCUGCUCUA	0.789777	0.025875	1.05105	0.053395	0.751762	0.0135725
573	hsa-miR-937	AUCCGCGCUCUGACUCUCUGCC	0.824841	0.119415	1.09669	0.0277033	0.750981	0.0899164
574	hsa-miR-589*	UCAGAACAAAUGCCGGUUCCCAGA	0.619996	0.120101	0.845606	0.280463	0.750947	0.107038
575	hsa-miR-1294	UGUGAGGUUGGCAUUGUUGUCU	0.573439	0.0746759	0.76564	0.123621	0.75088	0.0237043
576	hsa-miR-455-5p	UAUGUGCCUUUGGACUACAUCG	0.736349	0.132394	0.97725	0.0668764	0.750613	0.0841088
577	hsa-miR-29b-1*	GCUGGUUUCAUAUGGUGGUUUAGA	0.87155	0.126065	1.16418	0.200411	0.750435	0.020899
578	hsa-miR-509-3p	UGAUUGGUACGUCUGUGGGUAG	0.79059	0.00716027	1.05662	0.0679689	0.749557	0.0414399
579	hsa-miR-4291	UUCAGCAGGAACAGCU	0.783935	0.0969464	1.04545	0.115536	0.749304	0.00992342
580	hsa-miR-3140	AGCUUUUGGGAAUUCAGGUAGU	0.38058	0.0588469	0.50799	0.00136631	0.749035	0.113828
581	hsa-miR-500b	AAUCCUUGCUACCUGGGU	0.733666	0.207908	0.971588	0.174014	0.747954	0.080027
582	hsa-miR-1283	UCUACAAAGGAAAGCGCUUUCU	0.826423	0.0846269	1.10358	0.0501549	0.747887	0.0426945
583	hsa-miR-302a*	ACUUAAACGUGGAUGUACUUGCU	0.759767	0.159854	1.03105	0.313278	0.747856	0.0721917
584	hsa-miR-766	ACUCCAGCCCCACAGCCUCAGC	0.649504	0.0572421	0.869292	0.00413481	0.747016	0.0622959
585	hsa-miR-9*	AUAAAGCUAGAUAACCGAAAGU	0.50904	0.0119162	0.685245	0.0641132	0.746941	0.0872754
586	hsa-miR-342-3p	UCUCACACAGAAAUCGCACCCGU	0.744031	0.0119967	1.01152	0.181382	0.746496	0.121999
587	hsa-miR-31*	UGCUAUGCCAACAUAUUGCCAU	0.703966	0.114989	0.940815	0.0475641	0.746115	0.0845024
588	hsa-miR-571	UGAGUUGGCCAUCUGAGUGAG	0.543848	0.0128676	0.733688	0.0727176	0.745784	0.0914546
589	hsa-miR-219-5p	UGAUUGUCCAAACGCAAUUCU	0.823421	0.0580997	1.10378	0.0118182	0.745761	0.0446521
590	hsa-miR-3139	UAGGAGCUCAACAGAUGCCUGUU	0.541581	0.129151	0.721105	0.0810242	0.745688	0.0953154
591	hsa-miR-10b*	ACAGAUUCGAUUCUAGGGGAAU	0.630722	0.121975	0.842026	0.0973371	0.745663	0.0586614
592	hsa-miR-769-3p	CUGGGAUCUCCGGGGUCUUGGUU	0.74423	0.0437931	1.00561	0.0842149	0.744513	0.105898
593	hsa-miR-323-5p	AGGUGGUCCGUGGCGCGUUCGC	0.548802	0.0518514	0.740641	0.0427999	0.744248	0.113017
594	hsa-miR-532-5p	CAUGCCUUGAGUGUAGGACCGU	0.662879	0.0125767	0.902922	0.156729	0.744151	0.115241
595	hsa-miR-3117	AUAGGACUCAUAUAGUGCCAG	0.757301	0.157782	1.01246	0.124031	0.744021	0.0646939
596	hsa-miR-423-5p	UGAGGGGCAGAGAGCGAGACUUU	0.65349	0.0214027	0.879776	0.0649006	0.743918	0.030551
597	hsa-miR-132*	ACCGUGGCUUUCGAUUGUUACU	0.512369	0.0438934	0.691046	0.0273763	0.743281	0.092963
598	hsa-miR-127-5p	CUGAAGCUCAGAGGGCUCUGAU	0.644529	0.027689	0.867227	0.0257652	0.74306	0.00985195
599	hsa-miR-100*	CAAGCUUGUAUCUAUAGGUAUG	0.912712	0.0350945	1.23126	0.100522	0.742597	0.0321238
600	hsa-miR-514b-3p	AUUGACACCUCUGUGAGUGGA	0.78895	0.172248	1.05661	0.108915	0.74222	0.086512
601	hsa-miR-640	AUGAUCCAGGAACCUGCCUCU	0.692281	0.00121374	0.94035	0.112891	0.741617	0.0903237
602	hsa-miR-4296	AUGUGGGCUCAGGCUCA	1.01267	0.123843	1.38713	0.32899	0.740283	0.0862955
603	hsa-miR-302f	UAAUUGCUUCCAUGUUU	0.898373	0.104024	1.22552	0.254518	0.740201	0.0688443
604	hsa-miR-3142	AAGGCCUUUCUGAACCUUCAGA	0.620047	0.0206634	0.838085	0.0387153	0.740058	0.00953147
605	hsa-miR-4315	CCGCUUUCUGAGCUGGAC	0.810313	0.0891114	1.09511	0.122471	0.740016	0.00138716
606	hsa-miR-16-1*	CCAGUAUUAACUGUGCUGCUGA	0.674341	0.00864584	0.925527	0.16223	0.739138	0.120217
607	hsa-miR-590-3p	UAAUUUUAUGUAUAAGCUAGU	0.797627	0.107637	1.07842	0.128693	0.738934	0.0116288
608	hsa-miR-521	AACGCACUUCCCUUUAGAGUGU	0.509749	0.0338114	0.693899	0.0531113	0.738645	0.105263
609	hsa-miR-3146	CAUGCUAGGAUAGAAAGAAUGG	0.734776	0.0914598	0.997481	0.151551	0.738186	0.0204647
610	hsa-miR-449a	UGGCAGUGUAUUGUUAGCUGGU	0.40916	0.0274274	0.556616	0.0698357	0.7378	0.0432927
611	hsa-miR-498	UUUCAAGCCAGGGGGCGUUUUUC	0.693532	0.312206	0.916374	0.239514	0.737488	0.147939
612	hsa-miR-802	CAGUAACAAAGAUUCAUCCUUGU	0.607889	0.0938412	0.82457	0.00231983	0.737062	0.111733
613	hsa-miR-2355	AUCCCCAGAUACAAUGGACAA	0.566983	0.125699	0.785442	0.264096	0.736598	0.0876359
614	hsa-miR-577	UAGAUAAAAUAUUGGUACCUG	0.734752	0.130856	0.995926	0.0696496	0.734961	0.0799919
615	hsa-miR-219-1-3p	AGAGUUGAGUCUGGACGUCCCG	0.671257	0.175069	0.913643	0.000945883	0.734803	0.192377
616	hsa-miR-561	CAAAGUUUAAGAUCCUUGAAGU	0.876983	0.147847	1.19347	0.197063	0.734606	0.00258352
617	hsa-miR-151-3p	CUAGACUGAAGCUCCUUGAGG	0.670321	0.179951	0.918079	0.281377	0.734599	0.029135
618	hsa-miR-1915	CCCCAGGGCGACGCGGCGGG	0.797685	0.0611766	1.0876	0.00584831	0.733297	0.0523061
619	hsa-miR-1280	UCCCACCGCUGCCACCC	0.860448	0.0668123	1.17421	0.0784041	0.73252	0.00798802
620	hsa-miR-483-5p	AAGACGGGAGGAAAGAAGGGAG	0.754638	0.0348578	1.03558	0.127509	0.732191	0.0564932
621	hsa-miR-4285	GCGGCGAGUCCGACUCAU	0.880898	0.201495	1.2043	0.274654	0.731403	0.000508217
622	hsa-miR-2053	AAAUAGAGGUUUAAUUAACACTT	0.636938	0.0541643	0.872426	0.0975741	0.731179	0.0196919
623	hsa-miR-302d*	ACUUUAACAUGGAGGCACUUGC	0.683293	0.0209783	0.936478	0.0681809	0.730763	0.0308023
624	hsa-miR-670	GUCCCUGAGUGUAUGUGGUG	0.829528	0.189764	1.12879	0.177921	0.730714	0.0529371
625	hsa-miR-502-3p	AAUGCACCUGGGCAAGGAUUCA	0.697971	0.035083	0.959506	0.116218	0.730572	0.0519255
626	hsa-miR-29a*	ACUGAUUUCUUUUGGUGUUCAG	0.908683	0.0133015	1.24959	0.100403	0.729968	0.0692965
627	hsa-miR-760	CGGCUCUGGGUCUGUGGGGA	0.711102	0.114856	0.973816	0.0104746	0.72963	0.110096
628	hsa-miR-611	GCGAGGACCCCUCGGGGUCUGAC	0.759763	0.153648	1.03628	0.0814244	0.729593	0.0909426
629	hsa-miR-516a-3p,hsa-miR-516b*	UGCUUCCUUUCAGAGGGU	0.791003	0.123883	1.08658	0.0254619	0.729511	0.131107
630	hsa-miR-2110	CUCAGCGGCCGUUUCCCCAATT	0.667413	0.126188	0.914377	0.16741	0.729503	0.00444224
631	hsa-miR-886-5p	CGGGUCGGAGUUAGCUCAAGCGG	0.86078	0.0343485	1.17987	0.0111904	0.729451	0.0221937
632	hsa-let-7f-1*	CUAUACAAUCUAUUGCCUUCCC	0.586062	0.0314457	0.805628	0.0403824	0.729355	0.0755917
633	hsa-miR-567	AGUAUGUUCUUCCAGGACAGAAC	0.568966	0.00130396	0.783475	0.0712293	0.729298	0.0679682
634	hsa-miR-3202	UGGAAGGGAGAAGAGCUUUAAU	0.734866	0.124115	1.00445	0.0607114	0.729209	0.0794905
635	hsa-miR-944	AAAUUAUUGUACAUCGGAUGAG	0.718075	0.108051	0.992065	0.213	0.728927	0.0475876
636	hsa-miR-615-5p	GGGGGUCCCCGGUGCUCGGAUC	0.962206	0.11153	1.32844	0.241779	0.728743	0.0486772
637	hsa-miR-21	UAGCUUAUCAGACUGAUGUUGA	0.766957	0.219449	1.04535	0.238746	0.728717	0.0434981
638	hsa-miR-1909	CGCAGGGGCCGGGUGCUCACCG	0.518468	0.183681	0.730297	0.334044	0.728643	0.0817724
639	hsa-miR-200a*	CAUCUUACCGGACAGUGCUGGA	0.682742	0.206159	0.926786	0.173642	0.728627	0.0859299
640	hsa-miR-154	UAGGUUAUCCGUGUUGCCUUCG	0.623964	0.145901	0.852116	0.0565036	0.728177	0.122937
641	hsa-miR-1180	UUUCCGGCUCGCGUGGGUGUGU	0.614399	0.0964206	0.844595	0.140097	0.727994	0.00659397
642	hsa-miR-34b	CAAUCACUAACUCCACUGCCAU	0.705445	0.0602588	0.969783	0.0135983	0.727933	0.0723434
643	hsa-miR-1973	UGCUACCUUUGCACGGUTT	0.779255	0.0261247	1.074	0.101846	0.727682	0.0446805
644	hsa-miR-920	GGGGAGCUGUGGAAGCAGUA	0.78393	0.0251154	1.07848	0.0603937	0.727375	0.0174445
645	hsa-miR-602	GACACGGGCGACAGCUGCGGCCC	0.60757	0.0867247	0.837405	0.0239757	0.727319	0.124387
646	hsa-miR-885-5p	UCCAUUACACUACCCUGCCUCU	0.778752	0.00352718	1.07425	0.0574338	0.726049	0.0421008
647	hsa-miR-3164	UGUGACUUUAAGGGAAAUGGCG	0.792057	0.0221584	1.09322	0.0865406	0.725992	0.0372015
648	hsa-miR-296-3p	GAGGGUUGGGUGGAGGCUCUCC	0.730345	0.0157066	1.02463	0.204677	0.725741	0.129643
649	hsa-miR-4262	GACAUUCAGACUACCUG	0.964645	0.275018	1.32334	0.319534	0.724989	0.032765
650	hsa-miR-1827	UGAGGCAGUAGAUUGAAU	0.686006	0.0833694	0.944723	0.0512917	0.724818	0.048895
651	hsa-miR-301a	CAGUGCAAUAGUAUUGUCAAAGC	0.709905	0.167553	0.973033	0.142534	0.724743	0.0660332
652	hsa-miR-548q	GCUGGUGCAAAAGUAAUGGCGG	0.705822	0.175901	0.967429	0.15845	0.724412	0.0631762
653	hsa-miR-144*	GGAUAUCAUCAUAUACUGUAAG	0.558035	0.0257529	0.771405	0.0577962	0.724183	0.0208737
654	hsa-miR-590-5p	GAGCUUAUUCAUAAAAGUGCAG	0.510294	0.0573429	0.733576	0.246647	0.723371	0.165047
655	hsa-miR-374b*	CUUAGCAGGUUGUAUUAUCAUU	0.778359	0.123749	1.0733	0.120868	0.723295	0.0338446
656	hsa-miR-194*	CCAGUGGGGCUGCUGUUAUCUG	0.708562	0.221127	0.971969	0.218016	0.721636	0.0656382
657	hsa-miR-4251	CCUGAGAAAAGGGCCAA	0.962531	0.16345	1.34312	0.305191	0.721435	0.042234
658	hsa-miR-1323	UCAAAACUGAGGGGCAUUUUCU	0.506286	0.0151682	0.719946	0.14647	0.720278	0.167606
659	hsa-miR-2114*	CGAGCCUCAAGCAAGGGACUU	0.726872	0.138927	1.00675	0.161475	0.720193	0.0224825
660	hsa-miR-1252	AGAAGGAAAUUGAAUUCAUUUA	0.817659	0.040925	1.13527	0.0499525	0.720139	0.00436218
661	hsa-miR-1292	UGGGAACGGGUUCCGGCAGACGCUG	0.681981	0.0419063	0.947902	0.0735319	0.719915	0.0116367
662	hsa-miR-1273c	GGCGACAAAACGAGACCCUGUC	0.792073	0.174399	1.09916	0.225962	0.719512	0.0107505
663	hsa-miR-922	GCAGCAGAGAAUAGGACUACGUC	0.651533	0.0144001	0.907424	0.0685409	0.719456	0.0384738
664	hsa-miR-3176	ACUGGCCUGGGACUACCGG	0.662853	0.114465	0.923134	0.172023	0.718976	0.00998307
665	hsa-miR-4300	UGGGAGCUGGACUACUUC	0.834564	0.226805	1.15304	0.235982	0.718719	0.049608
666	hsa-miR-612	GCUGGGCAGGGCUUCUGAGCUCCUU	0.616781	0.0111034	0.860479	0.0680187	0.718523	0.0438937
667	hsa-miR-1247	ACCCGUCCCGUUCGUCCCCGGA	0.714658	0.0609733	0.997269	0.0727044	0.71629	0.00892021
668	hsa-miR-1200	CUCCUGAGCCAUUCUGAGCCUC	0.729171	0.058989	1.0409	0.258626	0.715565	0.12112
669	hsa-miR-151-5p	UCGAGGAGCUCACAGUCUAGU	0.730942	0.0203257	1.03248	0.165401	0.715552	0.0949434
670	hsa-miR-216a	UAAUCUCAGCUGGCAACUGUGA	0.880704	0.0245544	1.23323	0.0512365	0.714345	0.00976787
671	hsa-miR-939	UGGGGAGCUGAGGCUCUGGGGGUG	0.87855	0.0864247	1.23039	0.115735	0.713895	0.00309037
672	hsa-miR-645	UCUAGGCUGGUACUGCUGA	0.687008	0.00185728	0.970315	0.124261	0.713756	0.0894916
673	hsa-miR-885-3p	AGGCAGCGGGGUGUAGUGGAUA	0.67408	0.0923019	0.942527	0.0519477	0.713568	0.0586017
674	hsa-miR-92b*	AGGGACGGGACGCGGUGCAGUG	0.831905	0.0265056	1.16794	0.0476883	0.713341	0.0518207
675	hsa-miR-4282	UAAAAUUUGCAUCCAGGA	0.888363	0.190052	1.24923	0.292775	0.712876	0.0149379
676	hsa-miR-152	UCAGUGCAUGACAGAACUUGG	0.947088	0.000647357	1.33104	0.0779332	0.712776	0.0422198
677	hsa-miR-23a*	GGGGUUCCUGGGGAUGGGAUUU	0.795381	0.00855337	1.11932	0.0595167	0.711802	0.0454897
678	hsa-miR-488	UUGAAAGGCUAUUUCUUGGUC	0.500575	0.0390281	0.709716	0.126534	0.711727	0.0719017
679	hsa-miR-4263	AUUCUAAGUGCCUUGGCC	0.924357	0.0159492	1.31405	0.189454	0.711715	0.11475
680	hsa-miR-138-2*	GCUAUUUCACGACACCAGGGUU	0.751038	0.0970035	1.05598	0.12636	0.710814	0.00680408
681	hsa-miR-380*	UGGUUGACCAUAGAACAUGCGC	0.463559	0.163484	0.647133	0.195173	0.710547	0.0383294
682	hsa-let-7b	UGAGGUAGUAGGUUGUGUGGUU	0.589421	0.0242479	0.85059	0.206377	0.710407	0.143857
683	hsa-miR-649	AAACCUGUGUUGUUCAAGAGUC	0.768901	0.266254	1.06663	0.197715	0.709928	0.118026
684	hsa-miR-4320	GGGAUUCUGUAGCUUCCU	0.9251	0.197262	1.30155	0.252361	0.709411	0.0140099
685	hsa-miR-3065-5p	UCAACAAAAUCACUGAUGCUGGA	0.892355	0.0762784	1.27344	0.258719	0.7093	0.0842058
686	hsa-miR-1308	GCAUGGGUGGUUCAGUGG	0.917635	0.104092	1.33872	0.423631	0.708636	0.14649
687	hsa-miR-513c	UUCUCAAGGAGGUGUCGUUUAU	0.735347	0.0361093	1.03769	0.00633107	0.708545	0.0304748
688	hsa-miR-500	UAAUCCUUGCUACCUGGGUGAGA	0.712202	0.0322919	1.00526	0.00387893	0.708418	0.0293894
689	hsa-miR-181a*	ACCAUCGACCGUUGAUUGUACC	0.66165	0.133808	0.930646	0.12959	0.70781	0.0452188
690	hsa-miR-501-3p	AAUGCACCCGGGCAAGGAUUCU	0.634085	0.0352817	0.896098	0.0380278	0.707408	0.00935223
691	hsa-miR-3141	GAGGGCGGGUGGAGGAGGA	0.858964	0.119637	1.22062	0.233431	0.70727	0.0372448
692	hsa-miR-662	UCCCACGUUGUGGCCCAGCAG	0.871509	0.0997623	1.24905	0.284442	0.706976	0.0811269
693	hsa-miR-34a	UGGCAGUGUCUUAGCUGGUUGU	0.441931	0.0074891	0.628868	0.0637229	0.70576	0.0596055
694	hsa-miR-3188	AGAGGCUUUGUGCGGAUACGGGG	0.525924	0.044574	0.749088	0.110313	0.705353	0.0443682
695	hsa-miR-491-3p	CUUAUGCAAGAUUCCCUUCUAC	0.624341	0.0405333	0.886016	0.0169034	0.705225	0.0592021
696	hsa-miR-3148	UGGAAAAAACUGGUGUGUGCUU	0.77841	0.0846344	1.11148	0.200821	0.704967	0.0512274
697	hsa-miR-362-5p	AAUCCUUGGAACCUAGGUGUGAGU	0.641122	0.0452981	0.919588	0.167211	0.70435	0.0788146
698	hsa-miR-4327	GGCUUGCAUGGGGGACUGG	0.920772	0.229522	1.32411	0.428793	0.704252	0.0547209
699	hsa-miR-369-5p	AGAUCGACCGUGUUAUAUUCGC	0.575167	0.0158437	0.826308	0.137493	0.704222	0.0980047
700	hsa-miR-28-5p	AAGGAGCUCACAGUCUAUUGAG	0.539455	0.163139	0.767953	0.236853	0.703142	0.00443035
701	hsa-miR-3201	GGGAUAUGAAGAAAAAU	0.947445	0.229598	1.34306	0.282756	0.703022	0.0229438
702	hsa-miR-2054	UAAAUUAAAUUUAUAUUACAGTT	0.742796	0.0297987	1.05755	0.0504379	0.702503	0.00532748
703	hsa-miR-1274b	UCCCUGUUCGGGCGCCA	0.796086	0.0613079	1.13528	0.118958	0.702252	0.0195815
704	hsa-miR-3127	AUCAGGGCUUGUGGAAUGGGAAG	0.467396	0.0415222	0.665039	0.0420717	0.702241	0.0180107
705	hsa-miR-3180-5p	CUUCCAGACGCUCCGCCCCACGUCG	0.856977	0.119604	1.22492	0.216758	0.701971	0.026577
706	hsa-miR-32	UAUUGCACAUUACUAAGUUGCA	0.868305	0.00292166	1.23978	0.024211	0.700529	0.0160369
707	hsa-miR-520a-5p	CUCCAGAGGGAAGUACUUUCU	0.544813	0.0953866	0.77678	0.1181	0.70013	0.0163509
708	hsa-miR-3173	AAAGGAGGAAAUAGGCAGGCCA	0.384504	0.0277805	0.551433	0.0641367	0.699081	0.0309307
709	hsa-miR-516a-5p	UUCUCGAGGAAAGAAGCACUUUC	0.863738	0.192333	1.2317	0.230356	0.698877	0.0254465
710	hsa-miR-1972	AGCCACUGUGCCUGGCCUGATT	0.712792	0.0142861	1.0225	0.0753576	0.69849	0.0375066
711	hsa-miR-337-3p	CUCCUAUAUGAUGCCUUUCUUC	0.696311	0.0207389	1.00494	0.101455	0.697481	0.0910517
712	hsa-miR-92a	UAUUGCACUUGUCCCGGCCUGU	0.685506	0.0874687	0.980908	0.0697506	0.697441	0.0395774
713	hsa-miR-4324	CCCUGAGACCCUAACCUUAA	0.877744	0.057263	1.2629	0.0691897	0.697309	0.0835452
714	hsa-miR-1324	CCAGACAGAAUUCUAUGCACUUUC	0.691289	0.0741039	0.999944	0.0763732	0.696188	0.127281
715	hsa-miR-493*	UUGUACAUGGUAGGCUUUCAUU	0.618492	0.151801	0.882427	0.131761	0.695812	0.0681305
716	hsa-miR-33b	GUGCAUUGCUGUUGCAUUGC	0.717266	0.0330783	1.03985	0.158938	0.695473	0.0744902
717	hsa-miR-614	GAACGCCUGUUCUUGCCAGGUGG	0.823813	0.0592542	1.20352	0.25299	0.694678	0.0967935
718	hsa-miR-4255	CAGUGUUCAGAGAUGGA	0.827674	0.0892878	1.20205	0.235083	0.694569	0.061556
719	hsa-miR-431*	CAGGUCGUCUUGCAGGGCUUCU	0.599228	0.0304141	0.863108	0.0455504	0.694305	0.00140396
720	hsa-miR-4304	CCGGCAUGUCCAGGGCA	0.857937	0.182206	1.23668	0.270405	0.69423	0.00446092
721	hsa-miR-516b	AUCUGGAGGUAAGAAGCACUUU	0.599265	0.0316765	0.86612	0.0941961	0.694012	0.0389053
722	hsa-miR-4284	GGGCUCACAUCACCCCAU	0.834356	0.176176	1.20395	0.260835	0.693439	0.003901
723	hsa-miR-720	UCUCGCUGGGGCCUCCA	0.82494	0.0234956	1.19198	0.0893263	0.693281	0.0322425
724	hsa-miR-548a-5p	AAAAGUAAUUGCGAGUUUUACC	0.781514	0.0550653	1.13332	0.161515	0.693157	0.0501979
725	hsa-miR-657	GGCAGGUUCUCACCCUCUCUAGG	0.563758	0.0170036	0.813595	0.00229637	0.692954	0.0228552
726	hsa-miR-3168	GAGUUCUACAGUCAGAC	0.919285	0.257951	1.31946	0.302772	0.692516	0.0365883
727	hsa-miR-4292	CCCCUGGGCCGGCCUUGG	0.807013	0.0934176	1.17605	0.239595	0.692486	0.0616457
728	hsa-miR-517*	CCUCUAGAUGGAAGCACUGUCU	0.761048	0.0797211	1.09771	0.0465593	0.69239	0.0432574
729	hsa-miR-4321	UUAGCGGUGGACCGCCCUGCG	0.798201	0.029992	1.15704	0.112656	0.691883	0.0414444
730	hsa-miR-374a*	CUUAUCAGAUUGUAUUGUAAUU	0.774779	0.0202381	1.12292	0.0509787	0.691088	0.0493969
731	hsa-miR-3182	GCUUCUGUAGUGUAGUC	0.820789	0.217259	1.183	0.265015	0.690577	0.0289483
732	hsa-miR-449b	AGGCAGUGUAUUGUUAGCUGGC	0.388364	0.00474903	0.563153	0.0216085	0.690295	0.03492
733	hsa-miR-125a-5p	UCCCUGAGACCCUUUAACCUGUGA	0.766867	0.0608484	1.13556	0.279835	0.689661	0.116368
734	hsa-miR-138-1*	GCUACUUCACAACACCAGGGCC	0.776977	0.00888999	1.1298	0.0847524	0.689354	0.0438433
735	hsa-miR-4306	UGGAGAGAAAGGCAGUA	0.794502	0.198557	1.15097	0.268613	0.688917	0.011733
736	hsa-miR-4261	AGGAAACAGGGACCCA	0.895818	0.254133	1.29489	0.32381	0.688807	0.0240103
737	hsa-miR-32*	CAAUUUAGUGUGUGUGAUAUUU	0.571139	0.0415375	0.831736	0.0995743	0.688629	0.0325009
738	hsa-miR-4264	ACUCAGUCAUGGUCAUU	0.78471	0.113429	1.13916	0.154894	0.688447	0.00596259
739	hsa-miR-183*	GUGAAUUACCGAAGGGCCAUAA	0.741733	0.153435	1.07742	0.208999	0.687559	0.00903638
740	hsa-miR-767-3p	UCUGCUCAUACCCCAUGGUUUCU	0.83071	0.0235851	1.21573	0.116392	0.687382	0.0852092
741	hsa-miR-125a-3p	ACAGGUGAGGUUCUUGGGAGCC	0.68234	0.120781	0.996256	0.201352	0.686677	0.0175484
742	hsa-miR-671-5p	AGGAAGCCCUGGAGGGGCUGGAG	0.769299	0.0460851	1.12354	0.1241	0.68663	0.0348237
743	hsa-miR-548u	CAAAGACUGCAAUUACUUUUGCG	0.637419	0.0128761	0.928918	0.00363591	0.686173	0.0111756
744	hsa-miR-1206	UGUUCAUGUAGAUGUUUAAGC	0.729123	0.0508949	1.062	0.0308082	0.686153	0.0280187
745	hsa-miR-146b-3p	UGCCCUGUGGACUCAGUUCUGG	0.850313	0.0128994	1.24045	0.0329248	0.685589	0.0077984
746	hsa-miR-1826	AUUGAUCAUCGACACUUCGAACGCAAU	0.730147	0.0704665	1.07936	0.232356	0.685313	0.0822434
747	hsa-miR-4303	UUCUGAGCUGAGGACAG	0.82273	0.209632	1.19378	0.222072	0.684692	0.0482337
748	hsa-miR-1224-3p	CCCCACCUCCUCUCUCCUCAG	0.798767	0.060622	1.16967	0.0489734	0.684587	0.0804917
749	hsa-miR-383	AGAUCAGAAGGUGAUUGUGGCU	0.459021	0.12365	0.665014	0.118241	0.684533	0.0642236
750	hsa-miR-3131	UCGAGGACUGGUGGAAGGGCCUU	0.730417	0.131708	1.06502	0.138097	0.683557	0.0350331
751	hsa-miR-1250	ACGGUGCUGGAUGUGGCCUUU	0.416837	0.0161903	0.610639	0.0126303	0.683045	0.0406417
752	hsa-miR-551b*	GAAAUCAAGCGUGGGUGAGACC	0.863864	0.122273	1.26995	0.226464	0.682502	0.0254255
753	hsa-miR-3133	UAAAGAACUCUUAAAACCCAAU	0.87907	0.227486	1.2841	0.290372	0.681988	0.0229386
754	hsa-let-7c*	UAGAGUUACACCCUGGGAGUUA	0.629872	0.0731144	0.925718	0.132155	0.681724	0.018341
755	hsa-miR-4311	GAAAGAGAGCUGAGUGUG	0.834461	0.154941	1.23405	0.307332	0.681703	0.0442186
756	hsa-miR-525-5p	CUCCAGAGGGAUGCACUUUCU	0.923967	0.0996914	1.36041	0.0609766	0.681511	0.103827
757	hsa-miR-3156	AAAGAUCUGGAAGUGGGAGACA	0.724652	0.182927	1.05625	0.172321	0.680996	0.0620844
758	hsa-miR-877	GUAGAGGAGAUGGCGCAGGG	0.856096	0.0569275	1.25775	0.099407	0.680994	0.0085614
759	hsa-miR-377	AUCACACAAAGGCAACUUUUGU	0.616147	0.0963224	0.902655	0.0365384	0.680992	0.0791443
760	hsa-miR-1260	AUCCCACCUCUGCCACCA	0.80543	0.0605846	1.20016	0.164803	0.680988	0.143992
761	hsa-miR-3191	UGGGGACGUAGCUGGCCAGACAG	0.473475	0.113337	0.691356	0.118888	0.680821	0.0468574
762	hsa-miR-1281	UCGCCUCCUCCUCUCCC	0.72637	0.00947365	1.07289	0.119829	0.680772	0.0672038
763	hsa-miR-518f*	CUCUAGAGGGAAGCACUUUCUC	0.810813	0.0204039	1.19143	0.0445181	0.680694	0.00830876
764	hsa-miR-196b*	AGGCAGUGUCGUGCUGUCGATT	0.534679	0.0830899	0.794739	0.194238	0.680316	0.0617223
765	hsa-miR-143	UGAGAUGAAGCACUGUAGCUC	0.690698	0.0469732	1.01591	0.0664821	0.679825	0.00174917
766	hsa-miR-891b	UGCAACUUACCUGAGUCAUUGA	0.602792	0.00440833	0.887125	0.0245554	0.679681	0.0138442
767	hsa-miR-4328	CCAGUUUUCCCAGGAUU	0.849128	0.111658	1.25713	0.241997	0.679491	0.041982
768	hsa-miR-125b	UCCCUGAGACCCUAACUUGUGA	0.669114	0.16784	0.980334	0.0460167	0.679266	0.139323
769	hsa-miR-34c-3p	AAUCACUAACCACACGGCCAGG	0.592528	0.0330321	0.874656	0.092761	0.679258	0.0342724
770	hsa-miR-1914*	GGAGGGGUCCCGCACUGGGAGG	0.679602	0.088748	1.00014	0.0662602	0.678058	0.0438137
771	hsa-miR-200b*	CAUCUUACUGGGCAGCAUUGGA	0.71312	0.107653	1.04959	0.0380047	0.678014	0.078016
772	hsa-miR-4297	UGCCUUCCUGUCUGUG	0.832772	0.0714975	1.24314	0.248596	0.677694	0.0780075
773	hsa-miR-4260	CUUGGGGCAUGGAGUCCCA	0.631206	0.101022	0.929088	0.107678	0.677632	0.0301971
774	hsa-let-7e*	CUAUACGGCCUCCUAGCUUUCC	0.658059	0.0283448	0.973825	0.0955718	0.677581	0.0373916
775	hsa-miR-1226	UCACCAGCCCUGUGUUCCCUAG	0.538285	0.0282023	0.79941	0.11124	0.677457	0.0589908
776	hsa-miR-502-5p	AUCCUUGCUAUCUGGGUGCUA	0.477182	0.0576352	0.708707	0.129057	0.677137	0.0419836
777	hsa-miR-610	UGAGCUAAAUGUGUGCUGGGA	0.657547	0.0560857	0.971767	0.00158946	0.676699	0.058822
778	hsa-miR-147b	GUGUGCGGAAAUGCUUCUGCUA	0.704625	0.0630818	1.04121	0.0917196	0.676697	0.000975208
779	hsa-miR-27b	UUCACAGUGGCUAAGUUCUGC	0.790238	0.0932322	1.16711	0.0164109	0.676595	0.0703692
780	hsa-miR-224*	UAGUCACUAGGGCACCAUUUUTT	0.575283	0.0672003	0.849569	0.0581711	0.676023	0.0328111
781	hsa-miR-548c-5p	AAAAGUAAUUGCGGUUUUUGCC	0.695933	0.052543	1.02914	0.0276386	0.675788	0.0329064
782	hsa-miR-139-3p	GGAGACGCGGCCCUGUUGGAGU	0.694718	0.0389432	1.02794	0.0527227	0.675754	0.00322551
783	hsa-miR-187	UCGUGUCUUGUGUUGCAGCCGG	0.851433	0.0914565	1.26007	0.0127483	0.675369	0.0657475
784	hsa-miR-376c	AACAUAGAGGAAAUUCCACGU	0.639678	0.0622856	0.957355	0.0892587	0.674136	0.127913
785	hsa-miR-3155	CCAGGCUCUGCAGUGGGAACU	0.764925	0.101837	1.14455	0.242613	0.674031	0.0539008
786	hsa-miR-3184	UGAGGGGCCUCAGACCGAGCUUUU	0.654593	0.0117967	0.97318	0.0375384	0.673368	0.0380955
787	hsa-miR-4266	CUAGGAGGCCUUGGCC	0.882873	0.0188558	1.31948	0.145356	0.672399	0.0597823
788	hsa-miR-4316	GGUGAGGCUAGCUGGUG	0.878782	0.208806	1.3078	0.300007	0.671306	0.00566613
789	hsa-miR-572	GUCCGCUCGGCGGUGGCCCA	0.786071	0.0499681	1.18622	0.230607	0.671261	0.0883727
790	hsa-miR-10a*	CAAAUUCGUAUCUAGGGGAAUA	0.598591	0.0441127	0.892606	0.082822	0.671207	0.012859
791	hsa-miR-548d-3p	CAAAAACCACAGUUUCUUUUGC	0.72221	0.0227643	1.08375	0.146102	0.671082	0.0694647
792	hsa-miR-1275	GUGGGGGAGAGGCUGUC	0.833037	0.0240444	1.26481	0.222637	0.67069	0.137068
793	hsa-miR-663b	GGUGGCCCGGCCGUGCCUGAGG	0.855828	0.0140381	1.29122	0.18748	0.670665	0.10825
794	hsa-miR-3195	CGCGCCGGGCCCGGGUU	0.790817	0.0534266	1.18362	0.150046	0.670659	0.0398802
795	hsa-miR-1229	CUCUCACCACUGCCCUCCCACAG	0.794601	0.0194706	1.1919	0.144949	0.670632	0.0652206
796	hsa-miR-618	AAACUCUACUUGUCCUUCUGAGU	0.708487	0.0874608	1.06679	0.227442	0.670632	0.0609953
797	hsa-miR-1244	AAGUAGUUGGUUUGUAUGAGAUGGUU	0.705762	0.00904883	1.05261	0.0117586	0.670575	0.0160875
798	hsa-miR-4286	ACCCCACUCCUGGUACC	0.89253	0.191388	1.32843	0.252342	0.670279	0.0167485
799	hsa-miR-574-5p	UGAGUGUGUGUGUGUGAGUGUGU	0.75129	0.13927	1.11872	0.180217	0.670229	0.0165217
800	hsa-miR-4294	GGGAGUCUACAGCAGGG	0.854636	0.271115	1.266	0.327329	0.669773	0.0409789
801	hsa-miR-4314	CUCUGGGAAAUGGGACAG	0.642361	0.0970731	0.957939	0.126642	0.669719	0.0127964
802	hsa-miR-1226*	GUGAGGGCAUGCAGGCCUGGAUGGGG	0.829985	0.0275728	1.24725	0.120885	0.669669	0.0870123
803	hsa-miR-186	CAAAGAAUUCUCCUUUUGGGCU	0.796635	0.0709166	1.18912	0.0361545	0.66934	0.0392871
804	hsa-miR-4258	CCCCGCCACCGCCUUGG	0.889158	0.245935	1.32504	0.341267	0.669339	0.013216
805	hsa-miR-548h	AAAAGUAAUCGCGGUUUUUGUC	0.637162	0.0658002	0.954698	0.0381484	0.669308	0.0956671
806	hsa-miR-432*	CUGGAUGGCUCCUCCAUGUCU	0.510875	0.0675819	0.762436	0.0788749	0.669051	0.0194253
807	hsa-miR-1273d	GAACCCAUGAGGUUGAGGCUGCAGU	0.729	0.0863571	1.08821	0.0944183	0.668982	0.0213129
808	hsa-miR-4275	CCAAUUACCACUUCUUU	0.754098	0.1182	1.12803	0.182111	0.668764	0.00318172
809	hsa-miR-3185	AGAAGAAGGCGGUCGGUCUGCGG	0.763581	0.158781	1.13828	0.188852	0.668447	0.0285895
810	hsa-miR-659	CUUGGUUCAGGGAGGGUCCCCA	0.606835	0.0046385	0.912787	0.0807323	0.667652	0.0641328
811	hsa-miR-3187	UUGGCCAUGGGGCUGCGCGG	0.748926	0.224849	1.11027	0.221515	0.667632	0.0693156
812	hsa-miR-4330	CCUCAGAUCAGAGCCUUGC	0.917617	0.238029	1.37419	0.345908	0.667085	0.00529708
813	hsa-miR-624	CACAAGGUAUUGGUAUUACCU	0.656347	0.109107	0.981087	0.0949695	0.666741	0.0466699
814	hsa-miR-628-3p	UCUAGUAAGAGUGGCAGUCGA	0.700588	0.0570228	1.08868	0.245978	0.666448	0.202956
815	hsa-miR-1225-5p	GUGGGUACGGCCCAGUGGGGGG	0.747497	0.109263	1.12013	0.0641584	0.665627	0.0594196
816	hsa-miR-632	GUGUCUGCUUCCUGUGGGA	0.544812	0.12387	0.815092	0.0388253	0.665542	0.120269
817	hsa-miR-99b*	CAAGCUCGUGUCUGUGGGUCCG	0.705487	0.0171047	1.06107	0.0458905	0.665157	0.0126473
818	hsa-miR-1975	CUAGUCAAGCGCGGUUGUGGGGGTT	0.646682	0.0447202	0.976632	0.130957	0.665064	0.0433882
819	hsa-miR-4267	UCCAGCUCGGUGGCAC	0.893503	0.213244	1.34002	0.287966	0.665041	0.0162203
820	hsa-miR-651	UUUAGGAUAAGCUUGACUUUUG	0.641034	0.0366801	0.963599	0.028342	0.664978	0.0185069
821	hsa-miR-1233	UGAGCCCUGUCCUCCCGCAG	0.670545	0.0686945	1.00723	0.0411114	0.664891	0.0410628
822	hsa-miR-99b	CACCCGUAGAACCGACCUUGCG	0.635175	0.0353027	0.9599	0.123054	0.664815	0.048448
823	hsa-miR-1296	UUAGGGCCCUGGCUCCAUCUCC	0.582905	0.0769946	0.876937	0.117347	0.664784	0.0011586
824	hsa-miR-4318	CACUGUGGGUACAUGCU	0.858925	0.189594	1.29107	0.269364	0.664423	0.00822767
825	hsa-miR-585	UGGGCGUAUCUGUAUGCUA	0.395099	0.0143024	0.595153	0.0107068	0.664184	0.0359801
826	hsa-miR-548l	AAAAGUAUUUGCGGGUUUUGUC	0.710583	0.0893357	1.06877	0.089349	0.663686	0.0281033
827	hsa-miR-2278	GAGAGCAGUGUGUGUUGCCUGG	0.609896	0.0855456	0.916883	0.0802164	0.663643	0.0352396
828	hsa-miR-3137	UCUGUAGCCUGGGAGCAAUGGGGU	0.70909	0.016724	1.07585	0.124202	0.662618	0.0609512
829	hsa-miR-191*	GCUGCGCUUGGAUUUCGUCCCC	0.8571	0.0569957	1.29498	0.0144117	0.662151	0.0513819
830	hsa-miR-3189	CCCUUGGGUCUGAUGGGGUAG	0.6284	0.0857158	0.946997	0.059891	0.662033	0.0486443
831	hsa-miR-598	UACGUCAUCGUUGUCAUCGUCA	0.644915	0.0197551	0.978914	0.0826153	0.662016	0.0760513
832	hsa-miR-1260b	AUCCCACCACUGCCACCAU	0.649603	0.0371085	0.982313	0.0798335	0.66195	0.0160207
833	hsa-miR-4276	CUCAGUGACUCAUGUGC	0.859577	0.186864	1.29482	0.232353	0.66156	0.0256007
834	hsa-miR-4302	CCAGUGUGGCUCAGCGAG	0.554593	0.0821855	0.842386	0.1631	0.66131	0.0304782
835	hsa-miR-671-3p	UCCGGUUCUCAGGGCUCCACC	0.368302	0.0159944	0.563386	0.0974911	0.661172	0.0860227
836	hsa-miR-345	GCUGACUCCUAGUCCAGGGCUC	0.70277	0.0332182	1.06502	0.0455606	0.659801	0.00296453
837	hsa-miR-4281	GGGUCCCGGGGAGGGGGG	0.87044	0.0951382	1.33662	0.295562	0.65948	0.0746505
838	hsa-miR-4254	GCCUGGAGCUACUCCACCAUCUC	0.573406	0.143448	0.867444	0.197084	0.65926	0.0155848
839	hsa-let-7i	UGAGGUAGUAGUUUGUGCUGUU	0.630193	0.17296	0.948794	0.153872	0.658076	0.0755696
840	hsa-miR-4323	CAGCCCCACAGCCUCAGA	0.787316	0.127205	1.19728	0.203241	0.658048	0.00545977
841	hsa-let-7a	UGAGGUAGUAGGUUGUAUAGUU	0.58087	0.0948322	0.880178	0.0585089	0.657818	0.0640143
842	hsa-miR-3174	UAGUGAGUUAGAGAUGCAGAGCC	0.56035	0.0399464	0.852899	0.0153582	0.657523	0.0586761
843	hsa-miR-3130-3p	GCUGCACCGGAGACUGGGUAA	0.86743	0.163467	1.3252	0.296402	0.657209	0.0236428
844	hsa-miR-376a*	GUAGAUUCUCCUUCUAUGAGUA	0.649379	0.0778964	0.987596	0.103025	0.656996	0.0103376
845	hsa-miR-454*	ACCCUAUCAAUAUUGUCUCUGC	0.781794	0.0481283	1.19161	0.031965	0.656858	0.0580093
846	hsa-miR-525-3p	GAAGGCGCUUCCCUUUAGAGCG	0.589508	0.040871	0.899349	0.094614	0.656727	0.0236444
847	hsa-miR-559	UAAAGUAAAUAUGCACCAAAA	0.730854	0.0966146	1.14652	0.353155	0.655574	0.117664
848	hsa-miR-218-2*	CAUGGUUCUGUCAAGCACCGCG	0.636332	0.0325663	0.986083	0.200873	0.65555	0.100515
849	hsa-miR-454	UAGUGCAAUAUUGCUUAUAGGGU	0.785134	0.0428285	1.20749	0.12211	0.655366	0.101745
850	hsa-miR-1246	AAUGGAUUUUUGGAGCAGG	0.677005	0.0681224	1.03538	0.138271	0.655324	0.0217217
851	hsa-miR-4310	GCAGCAUUCAUGUCCC	0.903991	0.0751645	1.39734	0.287687	0.655286	0.0811201
852	hsa-miR-4317	ACAUUGCCAGGGAGUUU	0.86368	0.152359	1.31736	0.216036	0.654936	0.00825056
853	hsa-miR-4283	UGGGGCUCAGCGAGUUU	0.827859	0.180267	1.2585	0.206525	0.65488	0.0357707
854	hsa-miR-1538	CGGCCCGGGCUGCUGCUGUUCCU	0.762945	0.102477	1.16724	0.0208316	0.654519	0.0994757
855	hsa-miR-1182	GAGGGUCUUGGGAGGGAUGUGAC	0.794042	0.019978	1.22127	0.15267	0.654268	0.0654314
856	hsa-miR-146a	UGAGAACUGAAUUCCAUGGGUU	0.643894	0.0692075	0.983442	0.0318817	0.653939	0.0491731
857	hsa-miR-27a*	AGGGCUUAGCUGCUUGUGAGCA	0.482295	0.0649383	0.739379	0.0192588	0.653663	0.104854
858	hsa-miR-4313	AGCCCCCUGGCCCCAAACCC	0.872008	0.142304	1.33928	0.264127	0.653329	0.0225921
859	hsa-miR-1193	GGGAUGGUAGACCGGUGACGUGC	0.633234	0.0109363	0.97218	0.0794074	0.653074	0.0420936
860	hsa-miR-4319	UCCCUGAGCAAAGCCAC	0.879963	0.0852724	1.36968	0.319164	0.652931	0.0898891
861	hsa-miR-2276	UCUGCAAGUGUCAGAGGCGAGG	0.681066	0.0202725	1.04419	0.0263505	0.652209	0.00295587
862	hsa-miR-129-3p	AAGCCCUUACCCCAAAAAGCAU	0.628649	0.145389	0.957569	0.119894	0.652111	0.0701825
863	hsa-miR-3178	GGGGCGCGGCCGGAUCG	0.86366	0.022626	1.33615	0.188364	0.651663	0.0749347
864	hsa-miR-1266	CCUCAGGGCUGUAGAACAGGGCU	0.720022	0.143023	1.12521	0.348284	0.651436	0.0745295
865	hsa-miR-3126-3p	CAUCUGGCAUCCGUCACACAGA	0.379732	0.0606407	0.582367	0.083228	0.651259	0.0110544
866	hsa-miR-4312	GGCCUUGUUCCUGUCCCCA	0.712219	0.130104	1.09311	0.193167	0.651203	0.00394531
867	hsa-miR-4287	UCUCCCUUGAGGGCACUUU	0.627396	0.11318	0.963774	0.170965	0.650802	0.00198805
868	hsa-miR-650	AGGAGGCAGCGCUCUCAGGAC	0.529704	0.00946275	0.825723	0.129658	0.650421	0.113592
869	hsa-miR-1471	GCCCGCGUGUGGAGCCAGGUGU	0.718002	0.116974	1.10168	0.0523246	0.649947	0.0753087
870	hsa-miR-654-3p	UAUGUCUGCUGACCAUCACCUU	0.592927	0.0355527	0.915479	0.0540003	0.649945	0.0771727
871	hsa-miR-374b	AUAUAAUACAACCUGCUAAGUG	0.67778	0.312764	1.01955	0.140711	0.649804	0.217085
872	hsa-miR-1251	ACUCUAGCUGCCAAAGGCGCU	0.686445	0.0384208	1.06819	0.19086	0.649781	0.0801319
873	hsa-miR-129*	AAGCCCUUACCCCAAAAAGUAU	0.648582	0.0399525	0.998428	0.0426059	0.64934	0.0123061
874	hsa-miR-4288	UUGUCUGCUGAGUUUCC	0.839718	0.194596	1.28891	0.252934	0.649183	0.0235829
875	hsa-miR-224	CAAGUCACUAGUGGUUCCGUU	0.807342	0.118581	1.25565	0.287271	0.649152	0.054077
876	hsa-miR-4299	GCUGGUGACAUGAGAGGC	0.782774	0.206106	1.20355	0.295361	0.648915	0.0119988
877	hsa-miR-143*	GGUGCAGUGCUGCAUCUCUGGU	0.847452	0.123883	1.31942	0.111521	0.648574	0.148711
878	hsa-miR-384	AUUCCUAGAAAUUGUUCAUA	0.748883	0.0853358	1.15952	0.0459376	0.647824	0.0992615
879	hsa-miR-7-1*	CAACAAAUCACAGUCUGCCAUA	0.622068	0.0237918	0.960548	0.0427046	0.647708	0.00402717
880	hsa-miR-3136	CUGACUGAAUAGGUAGGGUCAUU	0.531483	0.124083	0.825602	0.226915	0.647556	0.0276853
881	hsa-miR-1322	GAUGAUGCUGCUGAUGCUG	0.562003	0.137103	0.872663	0.240636	0.646944	0.0212854
882	hsa-miR-188-3p	CUCCCACAUGCAGGGUUUGCA	0.673408	0.0275803	1.04174	0.0664529	0.6469	0.0147908
883	hsa-miR-513b	UUCACAAGGAGGUGUCAUUUAU	0.59612	0.012636	0.922172	0.0228423	0.64646	0.00231039
884	hsa-miR-326	CCUCUGGGCCCUUCCUCCAG	0.580796	0.117448	0.896733	0.0553137	0.644867	0.091196
885	hsa-miR-18b*	UGCCCUAAAUGCCCCUUCUGGC	0.914838	0.0442725	1.42805	0.127131	0.644553	0.0883829
886	hsa-miR-548m	CAAAGGUAUUUGUGGUUUUUG	0.64863	0.0810082	1.01713	0.222715	0.644436	0.061465
887	hsa-miR-302c*	UUUAACAUGGGGGUACCUGCUG	0.813266	0.0511843	1.26552	0.0345684	0.643426	0.0580208
888	hsa-miR-2113	GACAGAGCCAAGCACAAAUTT	0.676075	0.00372221	1.05308	0.0431308	0.642464	0.0227787
889	hsa-miR-579	UUCAUUUGGUAUAAACCGCGAUU	0.573613	0.0907997	0.910345	0.261132	0.642222	0.0844789
890	hsa-miR-1276	UAAAGAGCCCUGUGGAGACA	0.687726	0.0952559	1.07356	0.179378	0.642152	0.0185661
891	hsa-miR-668	UGUCACUCGGCUCGGCCCACUAC	0.728982	0.0361702	1.14892	0.200491	0.641512	0.0804645
892	hsa-miR-520f	AAGUGCUUCCUUUUAGAGGGUU	0.732648	0.0335801	1.14238	0.0177313	0.641184	0.0194428
893	hsa-miR-30d	UGUAAACAUCCCCGACUGGAAG	0.780495	0.12478	1.21968	0.0255349	0.641128	0.115728
894	hsa-miR-409-5p	AGGUUACCCGAGCAACUUUGCAU	0.604641	0.0358126	0.943805	0.0566921	0.640658	0.00053782
895	hsa-miR-2861	GGGGCCUGGCGGUGGGCGG	0.850246	0.156235	1.33455	0.305249	0.64047	0.0294243
896	hsa-miR-1207-5p	UGGCAGGGAGGCUGGGAGGGG	0.705721	0.079841	1.1017	0.00626691	0.640381	0.0688283
897	hsa-miR-664*	ACUGGCUAGGGAAAAUGAUUGGAU	0.630507	0.0224817	0.990262	0.0858882	0.6401	0.0782205
898	hsa-miR-1825	UCCAGUGCCCUCCUCUCC	0.751766	0.0392356	1.17538	0.015691	0.639874	0.0419234
899	hsa-miR-523	GAACGCGCUUCCCUAUAGAGGGU	0.760921	0.0182258	1.19098	0.0191175	0.638861	0.00504823
900	hsa-miR-1181	CCGUCGCCGCCACCCGAGCCG	0.734835	0.043058	1.16484	0.212675	0.638108	0.0795404
901	hsa-miR-3196	CGGGGCGGCAGGGGCCUC	0.767069	0.102091	1.2085	0.204094	0.636676	0.0230452
902	hsa-miR-548x	UAAAAACUGCAAUUACUUUCA	0.784166	0.24056	1.21845	0.17699	0.635946	0.105054
903	hsa-miR-4252	GGCCACUGAGUCAGCACCA	0.83223	0.198161	1.30657	0.287982	0.635685	0.011553
904	hsa-miR-764	GCAGGUGCUCACUUGUCCUCCU	0.685322	0.11317	1.07622	0.127789	0.63502	0.029754
905	hsa-miR-518e*,hsa-miR-519a*,hsa-miR-519b-5p,hsa-miR-519c-5p,hsa-miR-522*,hsa-miR-523*	CUCUAGAGGGAAGCGCUUUCUG	0.777641	0.0494354	1.22424	0.0307149	0.634894	0.0244516
906	hsa-miR-410	AAUAUAACACAGAUGGCCUGU	0.502485	0.0270938	0.801693	0.103555	0.634253	0.115722
907	hsa-miR-1268	CGGGCGUGGUGGUGGGGG	0.863283	0.0295417	1.40736	0.378843	0.633532	0.149547
908	hsa-miR-301b	CAGUGCAAUGAUAUUGUCAAAGC	0.743169	0.113729	1.17762	0.224477	0.633379	0.0241583
909	hsa-miR-573	CUGAAGUGAUGUGUAACUGAUCAG	0.540524	0.0062772	0.854038	0.0194137	0.633151	0.0217426
910	hsa-miR-365*	AGCUGCCCCUGAAAGUCCCUTT	0.643521	0.00289438	1.01662	0.000653244	0.633002	0.00244032
911	hsa-miR-136	ACUCCAUUUGUUUUGAUGAUGGA	0.749178	0.0577134	1.18726	0.0573365	0.632925	0.0791763
912	hsa-miR-31	AGGCAAGAUGCUGGCAUAGCU	0.513101	0.0458928	0.811844	0.0162757	0.63158	0.0438672
913	hsa-miR-548c-3p	CAAAAAUCUCAAUUACUUUUGC	0.851204	0.0187985	1.35075	0.0685971	0.631338	0.0459792
914	hsa-miR-517b	UCGUGCAUCCCUUUAGAGUGUU	0.657334	0.134168	1.03713	0.0597617	0.631123	0.0929985
915	hsa-miR-487a	AAUCAUACAGGGACAUCCAGUU	0.699709	0.102947	1.10805	0.0282195	0.6305	0.0768506
916	hsa-miR-548w	AAAAGUAACUGCGGUUUUUGCCU	0.794216	0.0707911	1.27055	0.224697	0.630021	0.0557021
917	hsa-miR-548p	UAGCAAAAACUGCAGUUACUUU	0.732462	0.0243696	1.16823	0.133949	0.629929	0.0513673
918	hsa-miR-98	UGAGGUAGUAAGUUGUAUUGUU	0.656105	0.00524566	1.04393	0.053727	0.62946	0.0374209
919	hsa-miR-106a*	CUGCAAUGUAAGCACUUCUUAC	0.592246	0.0141278	0.94354	0.0301724	0.628246	0.0350632
920	hsa-miR-23b	AUCACAUUGCCAGGGAUUACC	0.707579	0.0547338	1.12626	0.0333551	0.627813	0.0300047
921	hsa-miR-331-3p	GCCCCUGGGCCUAUCCUAGAA	0.661803	0.118087	1.06092	0.226249	0.62617	0.0222286
922	hsa-miR-4308	UCCCUGGAGUUUCUUCUU	0.835493	0.139732	1.34489	0.300756	0.625252	0.0359257
923	hsa-miR-99a*	CAAGCUCGCUUCUAUGGGUCUG	0.675234	0.0191437	1.08027	0.0109246	0.625184	0.0240436
924	hsa-miR-4279	CUCUCCUCCCGGCUUC	0.791826	0.181123	1.26716	0.294286	0.625143	0.00224719
925	hsa-miR-466	AUACACAUACACGCAACACACAU	0.614621	0.030393	0.986657	0.0963114	0.624404	0.0301465
926	hsa-miR-451	AAACCGUUACCAUUACUGAGUU	0.661756	0.168065	1.05186	0.168762	0.624349	0.0596075
927	hsa-miR-142-5p	CAUAAAGUAGAAAGCACUACU	0.587149	0.00518206	0.945826	0.0892863	0.623817	0.0643674
928	hsa-miR-1227	CGUGCCACCCUUUUCCCCAG	0.667607	0.0585297	1.10673	0.236169	0.623053	0.185841
929	hsa-miR-1203	CCCGGAGCCAGGAUGCAGCUC	0.755737	0.0188143	1.22065	0.107291	0.62221	0.0701035
930	hsa-miR-635	ACUUGGGCACUGAAACAAUGUCC	0.487368	0.0370657	0.783878	0.00158724	0.621789	0.0485442
931	hsa-miR-193a-5p	UGGGUCUUUGCGGGCGAGAUGA	0.502465	0.0883134	0.805053	0.0627125	0.621753	0.0612651
932	hsa-miR-548b-5p	AAAAGUAAUUGUGGUUUUGGCC	0.674812	0.0108527	1.08551	0.0110502	0.621738	0.0163269
933	hsa-miR-197	UUCACCACCUUCUCCACCCAGC	0.515253	0.127595	0.824712	0.161628	0.621543	0.0329044
934	hsa-let-7d	AGAGGUAGUAGGUUGCAUAGUU	0.703331	0.00386431	1.13321	0.0537054	0.621434	0.0328614
935	hsa-let-7e	UGAGGUAGGAGGUUGUAUAGUU	0.674083	0.0088259	1.09243	0.129697	0.620948	0.0656422
936	hsa-miR-195*	CCAAUAUUGGCUGUGCUGCUCC	0.722247	0.0771786	1.16239	0.0420489	0.62055	0.0439482
937	hsa-miR-18b	UAAGGUGCAUCUAGUGCAGUUAG	0.673886	0.0396758	1.08711	0.0128242	0.620146	0.0438122
938	hsa-miR-193b*	CGGGGUUUUGAGGGCGAGAUGA	0.48563	0.00907199	0.786756	0.0817064	0.620001	0.0528577
939	hsa-miR-3172	UGGGGUUUUGCAGUCCUUA	0.558724	0.0209725	0.902156	0.0168469	0.619646	0.0348183
940	hsa-miR-532-3p	CCUCCCACACCCAAGGCUUGCA	0.58497	0.0119586	0.952497	0.113195	0.619263	0.0861481
941	hsa-miR-644	AGUGUGGCUUUCUUAGAGC	0.474365	0.0450072	0.775024	0.148911	0.617892	0.0606482
942	hsa-miR-18a	UAAGGUGCAUCUAGUGCAGAUAG	0.711647	0.0700142	1.15331	0.0553716	0.6163	0.031118
943	hsa-miR-191	CAACGGAAUCCCAAAAGCAGCUG	0.699963	0.0210887	1.14166	0.0679371	0.614745	0.0550536
944	hsa-miR-1259	AUAUAUGAUGACUUAGCUUUU	0.540239	0.090092	0.896707	0.266657	0.614711	0.0823287
945	hsa-miR-4253	AGGGCAUGUCCAGGGGGU	0.824005	0.00610616	1.35372	0.188119	0.614314	0.0808573
946	hsa-miR-1202	GUGCCAGCUGCAGUGGGGGAG	0.729037	0.0304301	1.20975	0.261915	0.614309	0.107846
947	hsa-miR-1264	CAAGUCUUAUUUGAGCACCUGUU	0.531913	0.00802667	0.868991	0.0460688	0.612721	0.0232461
948	hsa-miR-558	UGAGCUGCUGUACCAAAAU	0.577399	0.00669324	0.949792	0.0940778	0.611269	0.0675938
949	hsa-miR-23a	AUCACAUUGCCAGGGAUUUCC	0.700144	0.109464	1.14417	0.0307451	0.610861	0.0792568
950	hsa-miR-548v	AGCUACAGUUACUUUUGCACCA	0.566849	0.0410204	0.930821	0.0990378	0.610086	0.0208431
951	hsa-miR-3194	GGCCAGCCACCAGGAGGGCUG	0.75913	0.155653	1.24424	0.253558	0.610038	0.000782213
952	hsa-miR-1291	UGGCCCUGACUGAAGACCAGCAGU	0.675463	0.0836257	1.11035	0.000617544	0.608315	0.0749767
953	hsa-miR-3153	GGGGAAAGCGAGUAGGGACAUUU	0.762143	0.0810882	1.27458	0.307994	0.608021	0.0833048
954	hsa-miR-483-3p	UCACUCCUCUCCUCCCGUCUU	0.800808	0.240365	1.31234	0.359427	0.607932	0.0166556
955	hsa-let-7c	UGAGGUAGUAGGUUGUAUGGUU	0.634952	0.0400922	1.04493	0.0656574	0.607647	0.000187242
956	hsa-let-7d*	CUAUACGACCUGCUGCCUUUCU	0.706511	0.00496173	1.16464	0.000717071	0.606634	0.0046338
957	hsa-miR-1306	ACGUUGGCUCUGGUGGUG	0.607341	0.0146305	1.00285	0.0373624	0.605762	0.00797945
958	hsa-miR-615-3p	UCCGAGCCUGGGUCUCCCUCUU	0.662113	0.0275632	1.09551	0.0760056	0.60497	0.0168122
959	hsa-miR-548d-5p	AAAAGUAAUUGUGGUUUUUGCC	0.70424	0.0358388	1.16528	0.00228967	0.604385	0.0319431
960	hsa-miR-380	UAUGUAAUAUGGUCCACAUCUU	0.599768	0.0588954	0.992164	0.0784493	0.604047	0.0115992
961	hsa-miR-1277	UACGUAGAUAUAUAUGUAUUUU	0.709908	0.0488112	1.19014	0.226413	0.603511	0.0737992
962	hsa-miR-370	GCCUGCUGGGGUGGAACCUGGU	0.733052	0.00526964	1.21904	0.092124	0.602896	0.0412388
963	hsa-miR-664	UAUUCAUUUAUCCCCAGCCUACA	0.545998	0.0313763	0.90654	0.0669053	0.602651	0.00986644
964	hsa-miR-187*	GGCUACAACACAGGACCCGGGC	0.771357	0.0304776	1.28239	0.073705	0.601812	0.0108228
965	hsa-miR-3186-3p	UCACGCGGAGAGAUGGCUUUG	0.399261	0.0635131	0.661439	0.0491692	0.601718	0.0512929
966	hsa-miR-196a*	CGGCAACAAGAAACUGCCUGAG	0.55381	0.0462162	0.920195	0.0532956	0.601394	0.0153929
967	hsa-miR-1265	CAGGAUGUGGUCAAGUGUUGUU	0.676555	0.164544	1.12759	0.286947	0.600891	0.00698815
968	hsa-miR-220a	CCACACCGUAUCUGACACUUU	0.655515	0.0854996	1.08939	0.0645585	0.600457	0.0429002
969	hsa-miR-3128	UCUGGCAAGUAAAAAACUCUCAU	0.541537	0.0515401	0.907377	0.151604	0.600452	0.0435223
970	hsa-miR-499-3p	AACAUCACAGCAAGUCUGUGCU	0.620015	0.0185657	1.03293	0.0134022	0.600184	0.0101865
971	hsa-miR-875-5p	UAUACCUCAGUUUUAUCAGGUG	0.712332	0.0144	1.19416	0.10929	0.599576	0.0669323
972	hsa-miR-126*	CAUUAUUACUUUUGGUACGCG	0.628393	0.109	1.04543	0.132414	0.599292	0.0283573
973	hsa-miR-3121	UAAAUAGAGUAGGCAAAGGACA	0.578293	0.0947988	0.962312	0.0469639	0.599251	0.0692661
974	hsa-miR-636	UGUGCUUGCUCGUCCCGCCCGCA	0.661084	0.0104708	1.10476	0.04937	0.598781	0.0172806
975	hsa-miR-3144-3p	AUAUACCUGUUCGGUCUCUUUA	0.638473	0.0499121	1.07054	0.141173	0.598534	0.032306
976	hsa-miR-1537	AAAACCGUCUAGUUACAGUUGU	0.733239	0.10121	1.22727	0.0171818	0.598091	0.0908409
977	hsa-miR-524-3p	GAAGGCGCUUCCCUUUGGAGU	0.530429	0.0088554	0.887394	0.03114	0.597931	0.0110032
978	hsa-miR-27b*	AGAGCUUAGCUGAUUGGUGAAC	0.642527	0.0627527	1.07628	0.129324	0.597802	0.0135258
979	hsa-miR-1908	CGGCGGGGACGGCGAUUGGUC	0.556951	0.0567334	0.934456	0.110351	0.596591	0.00973938
980	hsa-let-7g	UGAGGUAGUAGUUUGUACAGUU	0.620635	0.0374277	1.04546	0.015109	0.59397	0.0443843
981	hsa-miR-637	ACUGGGGGCUUUCGGGCUCUGCGU	0.424087	0.00691438	0.715003	0.00218504	0.593115	0.00785788
982	hsa-miR-486-3p	CGGGGCAGCUCAGUACAGGAU	0.411973	0.0329091	0.696222	0.0235212	0.592863	0.0672975
983	hsa-miR-185*	AGGGGCUGGCUUUCCUCUGGUC	0.496671	0.0105664	0.852807	0.166705	0.592505	0.103432
984	hsa-miR-122	UGGAGUGUGACAAUGGUGUUUG	0.467726	0.00393571	0.797092	0.107979	0.591888	0.075243
985	hsa-miR-507	UUUUGCACCUUUUGGAGUGAA	0.594555	0.12355	1.00322	0.194373	0.591827	0.00848733
986	hsa-miR-222	AGCUACAUCUGGCUACUGGGU	0.543074	0.0896994	0.916048	0.0660135	0.59085	0.0553413
987	hsa-miR-154*	AAUCAUACACGGUUGACCUAUU	0.668705	0.103237	1.12868	0.095011	0.590708	0.0417418
988	hsa-miR-1184	CCUGCAGCGACUUGAUGGCUUCC	0.562621	0.0575138	0.954836	0.0995966	0.589297	0.00123396
989	hsa-miR-1307	ACUCGGCGUGGCGUCGGUCGUG	0.409049	0.00704735	0.697928	0.0631464	0.58804	0.0431065
990	hsa-miR-574-3p	CACGCUCAUGCACACACCCACA	0.541834	0.060629	0.920704	0.0475808	0.587583	0.0354852
991	hsa-miR-658	GGCGGAGGGAAGUAGGUCCGUUGGU	0.673202	0.116181	1.14576	0.000953191	0.587517	0.100912
992	hsa-miR-130a	CAGUGCAAUGUUAAAAGGGCAU	0.740116	0.0861267	1.26002	0.133363	0.587053	0.00621842
993	hsa-miR-891a	UGCAACGAACCUGAGCCACUGA	0.614309	0.046114	1.0471	0.09064	0.586968	0.00676992
994	hsa-miR-1178	UUGCUCACUGUUCUUCCCUAG	0.547023	0.0566277	0.932487	0.0622954	0.585908	0.0215857
995	hsa-miR-340	UUAUAAAGCAAUGAGACUGAUU	0.452718	0.0736171	0.774758	0.00570696	0.584001	0.0907176
996	hsa-miR-3119	UGGCUUUUAACUUUGAUGGC	0.563497	0.0656619	0.976639	0.170744	0.579961	0.0341611
997	hsa-miR-16-2*	CCAAUAUUACUGUGCUGCUUUA	0.604195	0.00116815	1.04323	0.0381772	0.579568	0.0223292
998	hsa-miR-1201	AGCCUGAUUAAACACAUGCUCUGA	0.570351	0.00335138	0.985594	0.0422344	0.579292	0.028224
999	hsa-miR-4329	CCUGAGACCCUAGUUCCAC	0.692996	0.0693344	1.20927	0.239018	0.578709	0.0570488
1000	hsa-miR-3159	UAGGAUUACAAGUGUCGGCCAC	0.614527	0.0735966	1.06284	0.113763	0.577798	0.00739962
1001	hsa-miR-3143	AUAACAUUGUAAAGCGCUUCUUUCG	0.672029	0.0910358	1.16765	0.203332	0.577506	0.0226007
1002	hsa-miR-100	AACCCGUAGAUCCGAACUUGUG	0.618466	0.142108	1.06443	0.0974901	0.577337	0.0806285
1003	hsa-miR-3175	CGGGGAGAGAACGCAGUGACGU	0.608486	0.0325511	1.05579	0.09319	0.577221	0.0201178
1004	hsa-miR-138	AGCUGGUGUUGUGAAUCAGGCCG	0.589945	0.00546315	1.03331	0.0924652	0.573459	0.0566025
1005	hsa-miR-550*	UGUCUUACUCCCUCAGGCACAU	0.457871	0.0792703	0.795848	0.0813652	0.573229	0.0409996
1006	hsa-miR-758	UUUGUGACCUGGUCCACUAACC	0.618553	0.00423012	1.08155	0.0541229	0.572535	0.0247397
1007	hsa-miR-518d-5p,hsa-miR-520c-5p,hsa-miR-526a	CUCUAGAGGGAAGCACUUUCUG	0.712298	0.102806	1.24227	0.138285	0.572323	0.0190479
1008	hsa-miR-92b	UAUUGCACUCGUCCCGGCCUCC	0.703212	0.079206	1.22782	0.0900318	0.571906	0.0225737
1009	hsa-miR-938	UGCCCUUAAAGGUGAACCCAGU	0.645859	0.0478443	1.13497	0.0527634	0.568686	0.0157171
1010	hsa-miR-25*	AGGCGGAGACUUGGGCAAUUG	0.369022	0.0230041	0.65699	0.122768	0.568337	0.0711877
1011	hsa-miR-675	UGGUGCGGAGAGGGCCCACAGUG	0.590751	0.0574905	1.05766	0.150897	0.568205	0.135422
1012	hsa-miR-4295	CAGUGCAAUGUUUUCCUU	0.762804	0.0783513	1.34955	0.220478	0.568066	0.0347482
1013	hsa-miR-1234	UCGGCCUGACCACCCACCCCAC	0.577262	0.0279231	1.02314	0.00234577	0.56424	0.0285853
1014	hsa-miR-652	AAUGGCGCCACUAGGGUUGUG	0.614558	0.0516348	1.09273	0.0411371	0.561916	0.0260991
1015	hsa-miR-3162	UUAGGGAGUAGAAGGGUGGGGAG	0.595776	0.0281719	1.06299	0.0674246	0.560758	0.00906587
1016	hsa-miR-363	AAUUGCACGGUAUCCAUCUGUA	0.628654	0.0605608	1.12419	0.125137	0.559677	0.00842892
1017	hsa-miR-221	AGCUACAUUGUCUGCUGGGUUUC	0.582677	0.121395	1.03803	0.0386216	0.559543	0.0961293
1018	hsa-miR-3144-5p	AGGGGACCAAAGAGAUAUAUAG	0.509275	0.0153399	0.912545	0.00713422	0.558165	0.0211737
1019	hsa-miR-202	AGAGGUAUAGGGCAUGGGAA	0.598026	0.0578797	1.07279	0.065495	0.556843	0.0199567
1020	hsa-miR-202*	UUCCUAUGCAUAUACUUCUUUG	0.651014	6.84015e-05	1.17182	0.0614743	0.55632	0.0291264
1021	hsa-miR-26a-1*	CCUAUUCUUGGUUACUUGCACG	0.637756	0.0821047	1.15079	0.192083	0.555978	0.0214541
1022	hsa-miR-491-5p	AGUGGGGAACCCUUCCAUGAGG	0.430793	0.0196592	0.775009	0.0216079	0.555718	0.00987249
1023	hsa-miR-888	UACUCAAAAAGCUGUCAGUCA	0.508955	0.0121831	0.938017	0.21097	0.555167	0.111875
1024	hsa-miR-296-5p	AGGGCCCCCCCUCAAUCCUGU	0.553081	0.0725035	0.994495	0.0548636	0.554976	0.0422883
1025	hsa-miR-553	AAAACGGUGAGAUUUUGUUUU	0.662491	0.0139698	1.21369	0.191387	0.553638	0.098813
1026	hsa-miR-107	AGCAGCAUUGUACAGGGCUAUCA	0.506249	0.0715039	0.915609	0.104672	0.552053	0.014984
1027	hsa-miR-625	AGGGGGAAAGUUCUAUAGUCC	0.531959	0.0685184	0.965448	0.129658	0.551202	0.00305473
1028	hsa-miR-548j	AAAAGUAAUUGCGGUCUUUGGU	0.518011	0.0228402	0.940714	0.00106542	0.550671	0.0249033
1029	hsa-miR-556-3p	AUAUUACCAUUAGCUCAUCUUU	0.582013	0.0343312	1.05857	0.0591816	0.549763	0.00169596
1030	hsa-miR-4278	CUAGGGGGUUUGCCCUUG	0.705339	0.0126621	1.29926	0.18308	0.549013	0.0871074
1031	hsa-miR-411*	UAUGUAACACGGUCCACUAACC	0.500506	0.05435	0.916891	0.0507514	0.548354	0.0896287
1032	hsa-miR-4293	CAGCCUGACAGGAACAG	0.68408	0.0141946	1.27394	0.23596	0.545302	0.0898588
1033	hsa-let-7f	UGAGGUAGUAGAUUGUAUAGUU	0.519123	0.0657197	0.950841	0.0619733	0.544867	0.0336044
1034	hsa-miR-514b-5p	UUCUCAAGAGGGAGGCAAUCAU	0.611576	0.0751528	1.13144	0.189292	0.542566	0.02435
1035	hsa-miR-550	AGUGCCUGAGGGAGUAAGAGCCC	0.610353	0.0749421	1.12361	0.0565446	0.542217	0.0394111
1036	hsa-miR-26a-2*	CCUAUUCUUGAUUACUUGUUUC	0.580629	0.00818041	1.07802	0.0972051	0.54115	0.056384
1037	hsa-miR-4272	CAUUCAACUAGUGAUUGU	0.726365	0.0491018	1.34725	0.159249	0.540769	0.0274746
1038	hsa-miR-19b	UGUGCAAAUCCAUGCAAAACUGA	0.628562	0.12044	1.15842	0.100027	0.540127	0.0573299
1039	hsa-miR-4270	UCAGGGAGUCAGGGGAGGGC	0.520893	0.102122	0.960704	0.115197	0.539706	0.0415832
1040	hsa-miR-1228*	GUGGGCGGGGGCAGGUGUGUG	0.682225	0.0233085	1.28633	0.257814	0.539383	0.0899863
1041	hsa-miR-373*	ACUCAAAAUGGGGGCGCUUUCC	0.574151	0.0979208	1.06206	0.0439829	0.539155	0.069871
1042	hsa-miR-105*	ACGGAUGUUUGAGCAUGUGCUA	0.525053	0.0641923	0.97677	0.083184	0.536688	0.0200134
1043	hsa-miR-2909	GUUAGGGCCAACAUCUCUUGG	0.609506	0.00977221	1.14027	0.075718	0.535996	0.0441622
1044	hsa-miR-566	GGGCGCCUGUGAUCCCAAC	0.598746	0.082211	1.11984	0.0350394	0.533782	0.0567111
1045	hsa-miR-3166	CGCAGACAAUGCCUACUGGCCUA	0.52108	0.0210698	0.980297	0.0999172	0.533228	0.0328562
1046	hsa-miR-200c*	CGUCUUACCCAGCAGUGUUUGG	0.588731	0.0206083	1.10543	0.0123621	0.532716	0.0246001
1047	hsa-miR-145*	GGAUUCCUGGAAAUACUGUUCU	0.517611	0.00853421	0.973369	0.0477637	0.532629	0.0349041
1048	hsa-miR-130b	CAGUGCAAUGAUGAAAGGGCAU	0.627087	0.1195	1.1831	0.0114817	0.530554	0.106155
1049	hsa-miR-890	UACUUGGAAAGGCAUCAGUUG	0.488526	0.0327963	0.924369	0.00080688	0.528482	0.0350184
1050	hsa-miR-3160	AGAGCUGAGACUAGAAAGCCCA	0.530163	0.0387288	1.00622	0.0802634	0.527029	0.00355028
1051	hsa-miR-496	UGAGUAUUACAUGGCCAAUCUC	0.645302	0.0507984	1.23949	0.0991445	0.523935	0.0828921
1052	hsa-miR-765	UGGAGGAGAAGGAAGGUGAUG	0.433688	0.049209	0.828135	0.00579972	0.523913	0.0630906
1053	hsa-miR-1301	UUGCAGCUGCCUGGGAGUGACUUC	0.542877	0.0743705	1.03565	0.00970985	0.523876	0.0668987
1054	hsa-miR-379*	UAUGUAACAUGGUCCACUAACU	0.592165	0.0522424	1.13181	0.022066	0.522849	0.0359646
1055	hsa-miR-3180-3p	UGGGGCGGAGCUUCCGGAGGCC	0.439838	0.0832505	0.838964	0.0700023	0.52194	0.05568
1056	hsa-miR-218	UUGUGCUUGAUCUAACCAUGU	0.654705	0.141417	1.24997	0.116889	0.520763	0.0644376
1057	hsa-miR-1469	CUCGGCGCGGGGCGCGGGCUCC	0.497649	0.0707889	0.959631	0.0719422	0.517272	0.0349877
1058	hsa-miR-371-5p	ACUCAAACUGUGGGGGCACU	0.636357	0.0560785	1.23635	0.0926834	0.514453	0.00679205
1059	hsa-miR-886-3p	CGCGGGUGCUUACUGACCCUU	0.418536	0.0380668	0.819542	0.12459	0.513093	0.0315537
1060	hsa-miR-628-5p	AUGCUGACAUAUUUACUAGAGG	0.431715	0.00839732	0.845346	0.0607527	0.512376	0.0467566
1061	hsa-miR-656	AAUAUUAUACAGUCAACCUCU	0.653283	0.0211298	1.29058	0.178797	0.512243	0.0873386
1062	hsa-miR-19a	UGUGCAAAUCUAUGCAAAACUGA	0.590604	0.101448	1.15379	0.00140478	0.511934	0.0885488
1063	hsa-miR-3181	AUCGGGCCCUCGGCGCCGG	0.47598	0.030722	0.929391	0.0298785	0.511875	0.0166001
1064	hsa-miR-639	AUCGCUGCGGUUGCGAGCGCUGU	0.51543	0.0262813	1.02409	0.152199	0.510855	0.101586
1065	hsa-miR-103	AGCAGCAUUGUACAGGGCUAUGA	0.543178	0.0816874	1.06087	0.0675	0.510597	0.0445127
1066	hsa-miR-490-3p	CAACCUGGAGGACUCCAUGCUG	0.586513	0.098177	1.1468	0.0852521	0.509661	0.0477219
1067	hsa-miR-495	AAACAAACAUGGUGCACUUCUU	0.529803	0.00309141	1.04886	0.106739	0.507905	0.0546355
1068	hsa-miR-299-3p	UAUGUGGGAUGGUAAACCGCUU	0.330258	0.0531609	0.652899	0.129582	0.507754	0.0193516
1069	hsa-miR-663	AGGCGGGGCGCCGCGGGACCGC	0.559443	0.00535935	1.10454	0.0441657	0.506996	0.0251246
1070	hsa-miR-99a	AACCCGUAGAUCCGAUCUUGUG	0.568485	0.100705	1.12328	0.0579985	0.504452	0.0636064
1071	hsa-miR-425*	AUCGGGAAUGUCGUGUCCGCCC	0.488397	0.00739219	0.977084	0.127588	0.503652	0.0582016
1072	hsa-miR-128	UCACAGUGAACCGGUCUCUUU	0.570718	0.00963231	1.1441	0.121816	0.50213	0.0618824
1073	hsa-miR-3197	GGAGGCGCAGGCUCGGAAAGGCG	0.549802	0.0372821	1.10094	0.153077	0.501891	0.0359198
1074	hsa-miR-199b-5p	CCCAGUGUUUAGACUAUCUGUUC	0.623112	0.162592	1.23461	0.172748	0.500388	0.0616804
1075	hsa-miR-3151	GGUGGGGCAAUGGGAUCAGGU	0.610211	0.103907	1.23653	0.294201	0.497572	0.0343531
1076	hsa-miR-4271	GGGGGAAGAAAAGGUGGGG	0.617688	0.108335	1.24517	0.199124	0.495445	0.00777377
1077	hsa-miR-542-5p	UCGGGGAUCAUCAUGUCACGAGA	0.493199	0.0404216	0.99504	0.0260223	0.495295	0.0276701
1078	hsa-miR-744	UGCGGGGCUAGGGCUAACAGCA	0.410139	0.00170103	0.850671	0.192179	0.494994	0.113826
1079	hsa-miR-135a	UAUGGCUUUUUAUUCCUAUGUGA	0.420253	0.0143069	0.856518	0.128567	0.494976	0.0575944
1080	hsa-miR-367	AAUUGCACUUUAGCAAUGGUGA	0.616721	0.0748448	1.25235	0.051176	0.494085	0.0799537
1081	hsa-miR-374a	UUAUAAUACAACCUGAUAAGUG	0.553069	0.152596	1.11547	0.131783	0.491164	0.0787731
1082	hsa-miR-25	CAUUGCACUUGUCUCGGUCUGA	0.60544	0.0975871	1.23953	0.063875	0.491125	0.104038
1083	hsa-miR-210	CUGUGCGUGUGACAGCGGCUGA	0.524665	0.0630599	1.06741	0.0450895	0.490721	0.0383485
1084	hsa-miR-199a-5p	CCCAGUGUUCAGACUACCUGUUC	0.524175	0.066855	1.07598	0.0902069	0.486263	0.0213672
1085	hsa-miR-3186-5p	CAGGCGUCUGUCUACGUGGCUU	0.446341	0.0530419	0.935353	0.168118	0.479844	0.0295381
1086	hsa-miR-149*	AGGGAGGGACGGGGGCUGUGC	0.439741	0.0306769	0.948062	0.0339623	0.46355	0.0157518
1087	hsa-miR-135b	UAUGGCUUUUCAUUCCUAUGUGA	0.517784	0.0574669	1.12331	0.0500872	0.46026	0.030636
1088	hsa-miR-423-3p	AGCUCGGUCUGAGGCCCCUCAGU	0.348967	0.0118588	0.830758	0.0812742	0.42278	0.0556359
1089	hsa-miR-3124	UUCGCGGGCGAAGGCAAAGUC	0.349811	0.0769298	0.84241	0.11431	0.412856	0.0352991
1090	hsa-miR-638	AGGGAUCGCGGGCGGGUGGCGGCCU	0.433468	0.0108509	1.12281	0.293331	0.398388	0.0944134
1091	hsa-miR-137	UUAUUGCUUAAGAAUACGCGUAG	0.366438	0.0881337	0.916234	0.0690266	0.397444	0.0662489
*The ratio of fluorescence intensity of ZsGreen1 (RFI) in cells 72 hours after transfection with each miRNA was normalized to that in miR-NC transfectants. **The ratio of growth level (RG) of viable cells assessed by cristal biolet staining 72 hours after transfection with miRNAs. This assay was employed to normalize the number of viable cells relative to the control transfectants.
