# Supplementary material for: miR-509-5p and miR-1243 increase the sensitivity to gemcitabine by inhibiting epithelial-mesenchymal transition in pancreatic cancer
Source: Sci Rep. 2017 Jun 21;7:4002. doi: 10.1038/s41598-017-04191-w (PMC5479822; doi:10.1038/s41598-017-04191-w)
Supplement: Supplementary file 3 — Supplementary Table S1b [file 41598_2017_4191_MOESM3_ESM.xls]

## Sheet: Panc1#2
Supplementary Table S1b . Measured values of RFI*, RG**, and calculated value of relative fluorescence intensity at each of 1090 miRNAs in functional-based screening using PEcadZsG-Panc1 #2
	Pre-miRTM miRNA Precursor	Mature Sequence	Ratio of fluorescence intensity of ZsGreen1 (RFI)*		Ratio of growth level (RG)**		Relative fluorescence intensity (RFI/RG)
			Mean	SD	Mean	SD	Mean	SD
1	hsa-miR-1226	UCACCAGCCCUGUGUUCCCUAG	1.56971	0.143818	0.778169	0.0126656	2.01595	0.152004
2	hsa-miR-634	AACCAGCACCCCAACUUUGGAC	0.957481	0.05974	0.579793	0.336639	1.95024	1.02931
3	hsa-miR-1286	UGCAGGACCAAGAUGAGCCCU	0.691336	0.0385075	0.362717	0.0732237	1.9347	0.284405
4	hsa-miR-552	AACAGGUGACUGGUUAGACAA	0.986775	0.365248	0.520287	0.00298702	1.89461	0.691135
5	hsa-miR-1270	CUGGAGAUAUGGAAGAGCUGUGU	1.42972	0.218774	0.779591	0.0859373	1.82958	0.078945
6	hsa-miR-200c	UAAUACUGCCGGGUAAUGAUGGA	1.59357	0.0204843	0.940691	0.362231	1.82516	0.681037
7	hsa-miR-342-5p	AGGGGUGCUAUCUGUGAUUGA	0.527954	0.0844732	0.323099	0.117767	1.80134	0.918019
8	hsa-miR-486-5p	UCCUGUACUGAGCUGCCCCGAG	1.63659	0.201056	0.916427	0.0496187	1.7944	0.316546
9	hsa-miR-631	AGACCUGGCCCAGACCUCAGC	0.503532	0.0843468	0.285743	0.067285	1.77669	0.12318
10	hsa-miR-1294	UGUGAGGUUGGCAUUGUUGUCU	0.873347	0.134002	0.493964	0.0390003	1.76282	0.132097
11	hsa-miR-665	ACCAGGAGGCUGAGGCCCCU	0.59256	0.0458598	0.392203	0.195624	1.75879	0.994184
12	hsa-miR-1278	UAGUACUGUGCAUAUCAUCUAU	1.14321	0.0334662	0.652695	0.0340482	1.75257	0.0401496
13	hsa-miR-526b	CUCUUGAGGGAAGCACUUUCUGU	1.64823	0.304243	0.95764	0.204922	1.72667	0.051783
14	hsa-miR-1243	AACUGGAUCAAUUAUAGGAGUG	1.11787	0.0620562	0.655678	0.00363556	1.7052	0.104099
15	hsa-miR-1228	UCACACCUGCCUCGCCCCCC	1.23054	0.283225	0.719515	0.0564823	1.70002	0.260181
16	hsa-miR-1238	CUUCCUCGUCUGUCUGCCCC	1.38046	0.119812	0.825266	0.116051	1.67914	0.0909444
17	hsa-miR-3165	AGGUGGAUGCAAUGUGACCUCA	0.611843	0.104794	0.369863	0.0859047	1.66628	0.10368
18	hsa-let-7e*	CUAUACGGCCUCCUAGCUUUCC	1.02122	0.0270581	0.614593	0.0244025	1.6638	0.110087
19	hsa-miR-452*	CUCAUCUGCAAAGAAGUAAGUG	1.23671	0.295538	0.740147	0.103122	1.65918	0.168128
20	hsa-miR-593*	AGGCACCAGCCAGGCAUUGCUCAGC	1.47685	0.193164	0.925298	0.135848	1.62896	0.447915
21	hsa-miR-1263	AUGGUACCCUGGCAUACUGAGU	1.14045	0.0988644	0.705244	0.086788	1.62074	0.0592655
22	hsa-miR-367*	ACUGUUGCUAAUAUGCAACUCU	1.206	0.0253701	0.753547	0.125643	1.62014	0.236468
23	hsa-miR-1305	UUUUCAACUCUAAUGGGAGAGA	1.65327	0.301306	1.02691	0.0406026	1.61701	0.357344
24	hsa-miR-1289	UGGAGUCCAGGAAUCUGCAUUUU	0.546514	0.188558	0.337569	0.10721	1.61155	0.0467578
25	hsa-miR-1912	UACCCAGAGCAUGCAGUGUGAA	1.12813	0.280839	0.702553	0.118367	1.59472	0.13106
26	hsa-miR-193b	AACUGGCCCUCAAAGUCCCGCU	1.25142	0.0169293	0.794974	0.105428	1.58956	0.2321
27	hsa-let-7f-2*	CUAUACAGUCUACUGUCUUUCC	0.771373	0.204301	0.486867	0.127347	1.58365	0.00539724
28	hsa-miR-136*	CAUCAUCGUCUCAAAUGAGUCU	1.13798	0.227288	0.752802	0.299931	1.57665	0.326247
29	hsa-miR-620	AUGGAGAUAGAUAUAGAAAU	1.38666	0.113221	0.898537	0.14558	1.57411	0.381043
30	hsa-miR-222*	CUCAGUAGCCAGUGUAGAUCCU	1.09494	0.234404	0.708761	0.225759	1.57194	0.169981
31	hsa-miR-1262	AUGGGUGAAUUUGUAGAAGGAU	1.00402	0.211612	0.647969	0.193405	1.57071	0.142246
32	hsa-miR-320d	AAAAGCUGGGUUGAGAGGA	1.07669	0.0781661	0.69561	0.0169924	1.54967	0.150226
33	hsa-miR-193a-3p	AACUGGCCUACAAAGUCCCAGU	1.39405	0.106527	0.910073	0.0876397	1.5446	0.265798
34	hsa-miR-876-3p	UGGUGGUUUACAAAGUAAUUCA	0.648766	0.068373	0.438528	0.0863057	1.52428	0.455905
35	hsa-miR-1293	UGGGUGGUCUGGAGAUUUGUGC	0.572676	0.0748262	0.424678	0.1778	1.51846	0.811926
36	hsa-miR-1185	AGAGGAUACCCUUUGUAUGUU	1.07883	0.0945255	0.71551	0.118521	1.51765	0.119283
37	hsa-miR-892a	CACUGUGUCCUUUCUGCGUAG	1.3677	0.220359	0.934407	0.325109	1.51434	0.291058
38	hsa-miR-3149	UUUGUAUGGAUAUGUGUGUGUAU	1.19861	0.0942769	0.810173	0.19202	1.50801	0.24105
39	hsa-miR-320c	AAAAGCUGGGUUGAGAGGGU	1.1425	0.0795823	0.75921	0.0176222	1.50405	0.0699118
40	hsa-miR-103-2*	AGGCAGCACUGUAAAGAAGCUTT	1.00321	0.184119	0.67384	0.132209	1.49068	0.0192351
41	hsa-miR-544	AUUCUGCAUUUUUAGCAAGUUC	0.705281	0.0337591	0.475561	0.0157723	1.48269	0.0218137
42	hsa-miR-30d*	CUUUCAGUCAGAUGUUUGCUGC	1.24142	0.122025	0.843786	0.047065	1.47758	0.227033
43	hsa-miR-4326	UGUUCCUCUGUCUCCCAGAC	1.27069	0.0428248	0.862772	0.0316865	1.47288	0.00445739
44	hsa-miR-1204	UCGUGGCCUGGUCUCCAUUAU	0.634987	0.0800288	0.438033	0.086751	1.46018	0.106483
45	hsa-miR-362-3p	AACACACCUAUUCAAGGAUUCA	1.24274	0.0912055	0.854597	0.0465674	1.45344	0.0275249
46	hsa-miR-20b	CAAAGUGCUCAUAGUGCAGGUAG	1.12194	0.0713455	0.793406	0.2035	1.45026	0.282053
47	hsa-miR-329	AACACACCUGGUUAACCUCUUU	1.11552	0.182945	0.777529	0.0456335	1.4441	0.320045
48	hsa-miR-181c*	AACCAUCGACCGUUGAGUGGAC	1.14286	0.0267804	0.799214	0.110216	1.44137	0.165264
49	hsa-miR-1205	UCUGCAGGGUUUGCUUUGAG	0.84205	0.198403	0.5908	0.180146	1.44106	0.103587
50	hsa-miR-219-2-3p	AGAAUUGUGGCUGGACAUCUGU	1.40525	0.0649524	0.986378	0.167097	1.43974	0.17805
51	hsa-miR-660	UACCCAUUGCAUAUCGGAGUUG	1.48093	0.152459	1.03565	0.07397	1.43888	0.249982
52	hsa-miR-640	AUGAUCCAGGAACCUGCCUCU	0.806464	0.0839583	0.5607	0.0278244	1.43637	0.0784594
53	hsa-miR-2110	CUCAGCGGCCGUUUCCCCAATT	1.19287	0.423095	0.820137	0.11031	1.43275	0.323176
54	hsa-miR-625*	GACUAUAGAACUUUCCCCCUCA	1.10141	0.151859	0.77112	0.106215	1.42832	0.000194433
55	hsa-miR-421	AUCAACAGACAUUAAUUGGGCGC	0.895106	0.053099	0.63458	0.0796225	1.42703	0.26273
56	hsa-miR-4265	CUGUGGGCUCAGCUCUGGG	1.07998	0.0880266	0.757324	0.058708	1.42582	0.00570349
57	hsa-miR-148b*	AAGUUCUGUUAUACACUCAGGC	1.13833	0.231351	0.798396	0.0921617	1.4185	0.126027
58	hsa-miR-1245	AAGUGAUCUAAAGGCCUACAU	1.00435	0.119327	0.708232	0.0332005	1.41571	0.10212
59	hsa-miR-629*	GUUCUCCCAACGUAAGCCCAGC	0.882112	0.102062	0.623026	0.00563243	1.41517	0.151023
60	hsa-miR-520g	ACAAAGUGCUUCCCUUUAGAGUGU	1.16066	0.30725	0.819866	0.0250718	1.4106	0.33162
61	hsa-miR-1976	AGCAAGGAGGGCAGGAGGTT	0.635456	0.449948	0.552826	0.530612	1.40694	0.536498
62	hsa-miR-3152	UGUGUUAGAAUAGGGGCAAUAA	1.15736	0.0913639	0.823007	0.0499753	1.40548	0.0256675
63	hsa-miR-509-5p	UACUGCAGACAGUGGCAAUCA	1.13555	0.124054	0.809645	0.108643	1.40489	0.0352972
64	hsa-miR-3126-5p	UGAGGGACAGAUGCCAGAAGCA	0.841997	0.0433133	0.599969	0.00738833	1.40395	0.0894815
65	hsa-miR-1248	ACCUUCUUGUAUAAGCACUGUGCUAAA	0.988957	0.198853	0.70328	0.122973	1.40293	0.0374386
66	hsa-miR-1282	UCGUUUGCCUUUUUCUGCUU	1.20009	0.207402	0.854009	0.062856	1.4001	0.139808
67	hsa-miR-3173	AAAGGAGGAAAUAGGCAGGCCA	0.517457	0.0807354	0.372174	0.0809881	1.39991	0.0877018
68	hsa-miR-3157	UUCAGCCAGGCUAGUGCAGUCU	0.822804	0.0849471	0.595985	0.117924	1.39376	0.133243
69	hsa-miR-449b*	UGGCAGGGUAGUUGUGGCUGTT	0.511157	0.0599721	0.446021	0.24391	1.39076	0.895007
70	hsa-miR-30e*	CUUUCAGUCGGAUGUUUACAGC	1.3581	0.242513	0.976036	0.00784997	1.39049	0.237284
71	hsa-miR-541	UGGUGGGCACAGAAUCUGGACU	0.800379	0.133476	0.734489	0.52527	1.3768	0.802895
72	hsa-miR-518c*	UCUCUGGAGGGAAGCACUUUCUG	1.51191	0.0269199	1.10943	0.0719254	1.36645	0.112853
73	hsa-miR-1972	AGCCACUGUGCCUGGCCUGATT	0.941742	0.214775	0.686294	0.125231	1.36641	0.0636157
74	hsa-miR-1257	AGUGAAUGAUGGGUUCUGACC	0.671726	0.0342589	0.492091	0.0299072	1.36545	0.0133671
75	hsa-miR-1208	UCACUGUUCAGACAGGCGGA	0.965929	0.0650981	0.712261	0.102978	1.36379	0.105779
76	hsa-miR-1258	AGUUAGGAUUAGGUCGUGGAA	1.25931	0.0300729	0.925928	0.0430119	1.36077	0.0307327
77	hsa-miR-3192	UCUGGGAGGUUGUAGCAGUGGAA	0.554038	0.0746565	0.406698	0.0220942	1.3593	0.109722
78	hsa-miR-29b-2*	CUGGUUUCACAUGGUGGCUUAG	1.24234	0.0344381	0.919167	0.0802381	1.35513	0.0808282
79	hsa-miR-1913	UCUGCCCCCUCCGCUGCUGCCA	1.21026	0.178551	0.896965	0.0461828	1.34594	0.129762
80	hsa-miR-92a-2*	GGGUGGGGAUUUGUUGCAUUAC	0.513772	0.132322	0.390437	0.0461503	1.34532	0.497926
81	hsa-miR-3202	UGGAAGGGAGAAGAGCUUUAAU	1.09947	0.113653	0.820752	0.126741	1.34493	0.0692106
82	hsa-miR-655	AUAAUACAUGGUUAACCUCUUU	1.02722	0.00568015	0.767265	0.0326628	1.33987	0.0496357
83	hsa-miR-1197	UAGGACACAUGGUCUACUUCU	0.819089	0.0405245	0.614227	0.0313461	1.33695	0.134206
84	hsa-miR-449c	UAGGCAGUGUAUUGCUAGCGGCUGU	0.821372	0.19192	0.61211	0.0295527	1.33586	0.249043
85	hsa-miR-4322	CUGUGGGCUCAGCGCGUGGGG	1.13188	0.0256637	0.847412	0.0239393	1.33579	0.00745124
86	hsa-miR-675*	CUGUAUGCCCUCACCGCUCA	1.03257	0.137965	0.773714	0.00953873	1.33356	0.161874
87	hsa-miR-767-5p	UGCACCAUGGUUGUCUGAGCAUG	1.44335	0.349526	1.07669	0.0638524	1.33326	0.245562
88	hsa-miR-1244	AAGUAGUUGGUUUGUAUGAGAUGGUU	0.9209	0.00832113	0.693905	0.0662062	1.33262	0.115155
89	hsa-miR-494	UGAAACAUACACGGGAAACCUC	1.16919	0.0929027	0.960236	0.360739	1.32961	0.596254
90	hsa-miR-509-3-5p	UACUGCAGACGUGGCAAUCAUG	0.950649	0.208181	0.71908	0.157503	1.32204	6.11551e-05
91	hsa-miR-29a	UAGCACCAUCUGAAAUCGGUUA	1.15781	0.0368914	0.880348	0.0768152	1.32203	0.15726
92	hsa-miR-135b*	AUGUAGGGCUAAAAGCCAUGGG	0.746904	0.0451424	0.601499	0.226674	1.32143	0.422927
93	hsa-miR-1909*	UGAGUGCCGGUGCCUGCCCUG	1.08039	0.284245	0.810491	0.100702	1.32141	0.186524
94	hsa-miR-601	UGGUCUAGGAUUGUUGGAGGAG	1.04633	0.025965	0.799671	0.0873814	1.3181	0.176501
95	hsa-miR-217	UACUGCAUCAGGAACUGAUUGGA	1.52376	0.154505	1.15721	0.00863153	1.31728	0.14334
96	hsa-miR-576-3p	AAGAUGUGGAAAAAUUGGAAUC	1.23355	0.00499747	0.93673	0.0171817	1.31704	0.0188224
97	hsa-miR-1302	UUGGGACAUACUUAUGCUAAA	0.886937	0.114633	0.682711	0.145129	1.31091	0.110761
98	hsa-miR-1259	AUAUAUGAUGACUUAGCUUUU	0.813206	0.0429095	0.623184	0.0688726	1.30911	0.075824
99	hsa-miR-593	UGUCUCUGCUGGGGUUUCU	1.23295	0.00948131	0.944617	0.00527664	1.30529	0.0173285
100	hsa-miR-873	GCAGGAACUUGUGAGUCUCCU	1.2834	0.259931	0.986227	0.0226618	1.30469	0.29354
101	hsa-miR-489	GUGACAUCACAUAUACGGCAGC	0.568328	0.11668	0.43354	0.0361386	1.30422	0.160418
102	hsa-miR-148a*	AAAGUUCUGAGACACUCCGACU	1.53263	0.120116	1.17862	0.136458	1.30319	0.0489684
103	hsa-miR-581	UCUUGUGUUCUCUAGAUCAGU	1.02476	0.0718053	0.792512	0.126732	1.30246	0.117674
104	hsa-miR-452	AACUGUUUGCAGAGGAAACUGA	1.34425	0.149304	1.041	0.0883905	1.30209	0.253982
105	hsa-miR-362-5p	AAUCCUUGGAACCUAGGUGUGAGU	1.07813	0.278074	0.824898	0.0365769	1.30079	0.279422
106	hsa-miR-29b	UAGCACCAUUUGAAAUCAGUGUU	1.17222	0.0603186	0.906148	0.0721408	1.3004	0.170094
107	hsa-miR-3130-5p	UACCCAGUCUCCGGUGCAGCC	1.02998	0.00926611	0.792951	0.00474921	1.2989	0.00390609
108	hsa-miR-380	UAUGUAAUAUGGUCCACAUCUU	0.978329	0.00127599	0.759338	0.0950126	1.29846	0.16079
109	hsa-miR-15b*	CGAAUCAUUAUUUGCUGCUCUA	1.40775	0.0526677	1.09983	0.206138	1.29829	0.195447
110	hsa-miR-30a*	CUUUCAGUCGGAUGUUUGCAGC	1.31791	0.0616869	1.01619	0.0412317	1.29675	0.00808877
111	hsa-miR-1288	UGGACUGCCCUGAUCUGGAGA	0.859792	0.106435	0.664618	0.0837798	1.29385	0.0029547
112	hsa-miR-320b	AAAAGCUGGGUUGAGAGGGCAA	0.978128	0.0565216	0.756159	0.0308119	1.2931	0.0220574
113	hsa-miR-92a-1*	AGGUUGGGAUCGGUUGCAAUGCU	0.755411	0.101354	0.586159	0.0141242	1.29121	0.204025
114	hsa-miR-1910	CCAGUCCUGUGCCUGCCGCCU	0.969133	0.362879	0.741145	0.0738517	1.28963	0.361115
115	hsa-miR-1321	CAGGGAGGUGAAUGUGAU	1.06491	0.0854224	0.82582	0.0621222	1.28927	0.00645396
116	hsa-miR-1285	UCUGGGCAACAAAGUGAGACCU	0.628278	0.140188	0.485993	0.0922767	1.28861	0.0437842
117	hsa-miR-933	UGUGCGCAGGGAGACCUCUCCC	0.971821	0.12397	0.755439	0.0119051	1.2853	0.143849
118	hsa-miR-4280	GAGUGUAGUUCUGAGCAGAGC	0.868752	0.0568929	0.675859	0.0319732	1.28485	0.0233955
119	hsa-miR-1180	UUUCCGGCUCGCGUGGGUGUGU	1.01317	0.123012	0.793665	0.0496523	1.28394	0.235317
120	hsa-miR-24-1*	UGCCUACUGAGCUGAUAUCAGU	1.13226	0.191334	0.883073	0.0130943	1.28392	0.235707
121	hsa-miR-24-2*	UGCCUACUGAGCUGAAACACAG	1.11763	0.267956	0.868942	0.0254649	1.28222	0.270794
122	hsa-miR-600	ACUUACAGACAAGAGCCUUGCUC	0.874509	0.0168307	0.684215	0.0537489	1.28111	0.0760397
123	hsa-miR-1914	CCCUGUGCCCGGCCCACUUCUG	1.18303	0.35134	0.915664	0.172249	1.27853	0.143192
124	hsa-miR-30c-2*	CUGGGAGAAGGCUGUUUACUCU	0.862825	0.11366	0.680504	0.121385	1.27328	0.0600977
125	hsa-miR-19a*	AGUUUUGCAUAGUUGCACUACA	1.0761	0.0407075	0.850918	0.00877844	1.26495	0.0608893
126	hsa-miR-3116	UGCCUGGAACAUAGUAGGGACU	0.71936	0.0950885	0.574749	0.129121	1.26494	0.118735
127	hsa-miR-4290	UGCCCUCCUUUCUUCCCUC	0.859231	0.0126456	0.680669	0.0453078	1.26452	0.0655925
128	hsa-miR-580	UUGAGAAUGAUGAAUCAUUAGG	0.886223	0.0669937	0.700476	0.0344374	1.26435	0.0334813
129	hsa-miR-200b	UAAUACUGCCUGGUAAUGAUGA	1.30984	0.317128	1.03142	0.109333	1.26072	0.173827
130	hsa-miR-101*	CAGUUAUCACAGUGCUGAUGCU	0.863207	0.0341439	0.726268	0.256414	1.2587	0.397381
131	hsa-miR-214*	UGCCUGUCUACACUUGCUGUGC	0.803954	0.0026415	0.650061	0.117577	1.25768	0.23154
132	hsa-miR-2115	AGCUUCCAUGACUCCUGAUGGA	0.843401	0.180606	0.669784	0.00822474	1.25765	0.254205
133	hsa-miR-3117	AUAGGACUCAUAUAGUGCCAG	1.01347	0.0473755	0.814453	0.12796	1.25528	0.139051
134	hsa-miR-670	GUCCCUGAGUGUAUGUGGUG	1.41499	0.138935	1.13205	0.170538	1.25494	0.0663216
135	hsa-miR-944	AAAUUAUUGUACAUCGGAUGAG	1.14994	0.189255	0.917627	0.0543505	1.24925	0.132252
136	hsa-miR-548v	AGCUACAGUUACUUUUGCACCA	0.683538	0.116803	0.548919	0.108606	1.24863	0.034259
137	hsa-miR-3139	UAGGAGCUCAACAGAUGCCUGUU	0.948893	0.0688724	0.78212	0.201693	1.24322	0.232541
138	hsa-miR-555	AGGGUAAGCUGAACCUCUGAU	0.71929	0.0267311	0.579041	2.07416e-05	1.24221	0.0461199
139	hsa-miR-934	UGUCUACUACUGGAGACACUGG	1.1319	0.03466	0.923564	0.120959	1.23866	0.199755
140	hsa-miR-29c	UAGCACCAUUUGAAAUCGGUUA	1.14399	0.15483	0.929604	0.057663	1.23817	0.243358
141	hsa-miR-7	UGGAAGACUAGUGAUUUUGUUGU	0.892085	0.102341	0.768221	0.314735	1.23783	0.373913
142	hsa-miR-544b	ACCUGAGGUUGUGCAUUUCUAA	1.01235	0.102214	0.81771	0.0205389	1.23685	0.0939341
143	hsa-miR-135a*	UAUAGGGAUUGGAGCCGUGGCG	0.762629	0.156456	0.622521	0.0333415	1.23357	0.317396
144	hsa-miR-30c-1*	CUGGGAGAGGGUUGUUUACUCC	0.792482	0.1539	0.641029	0.0520563	1.23058	0.140151
145	hsa-miR-1911*	CACCAGGCAUUGUGGUCUCC	0.744837	0.28891	0.598743	0.191581	1.22976	0.0890408
146	hsa-miR-92a	UAUUGCACUUGUCCCGGCCUGU	1.38277	0.0567456	1.13859	0.197373	1.22859	0.163136
147	hsa-miR-2052	AUUACUGUUAUCAAAACATT	1.04851	0.335801	0.843426	0.160705	1.22751	0.164252
148	hsa-miR-1909	CGCAGGGGCCGGGUGCUCACCG	0.630757	0.0289686	0.516119	0.00132732	1.22205	0.0529849
149	hsa-miR-208b	AUAAGACGAACAAAAGGUUUGU	1.0368	0.0367812	0.850385	0.0396731	1.22155	0.100241
150	hsa-miR-2117	UGUUCUCUUUGCCAAGGACAG	1.00336	0.0568361	0.822309	0.0347002	1.21981	0.0176437
151	hsa-miR-320a	AAAAGCUGGGUUGAGAGGGCGA	0.903645	0.0613886	0.741775	0.00965513	1.21886	0.0986241
152	hsa-miR-3127	AUCAGGGCUUGUGGAAUGGGAAG	0.612077	0.0991685	0.501777	0.010924	1.21796	0.171119
153	hsa-miR-1284	UCUAUACAGACCCUGGCUUUUC	1.13022	0.315606	0.91918	0.129481	1.21749	0.171853
154	hsa-miR-877*	UCCUCUUCUCCCUCCUCCCAG	0.980756	0.144935	0.839818	0.181112	1.21467	0.434531
155	hsa-miR-583	CAAAGAGGAAGGUCCCAUUAC	0.710858	0.0130071	0.588247	0.0403143	1.21204	0.105176
156	hsa-miR-1234	UCGGCCUGACCACCCACCCCAC	0.922731	0.101449	0.761219	0.00945584	1.21144	0.118223
157	hsa-miR-624*	UAGUACCAGUACCUUGUGUUCA	0.7474	0.019939	0.620801	0.0731362	1.21044	0.110482
158	hsa-miR-19b-2*	AGUUUUGCAGGUUUGCAUUUCA	1.05995	0.067954	0.889708	0.124893	1.20861	0.246036
159	hsa-miR-520h	ACAAAGUGCUUCCCUUUAGAGU	1.24131	0.17519	1.02528	0.0350053	1.20849	0.12961
160	hsa-miR-505	CGUCAACACUUGCUGGUUUCCU	0.876166	0.207592	0.724809	0.0231971	1.20486	0.247849
161	hsa-miR-3154	CAGAAGGGGAGUUGGGAGCAGA	1.10254	0.0883513	0.917769	0.0263313	1.2032	0.130788
162	hsa-miR-1271	CUUGGCACCUAGCAAGCACUCA	1.04418	0.0537153	0.870928	0.0805366	1.20122	0.0494033
163	hsa-miR-1273d	GAACCCAUGAGGUUGAGGCUGCAGU	1.11197	0.120633	0.936341	0.199905	1.20119	0.127615
164	hsa-miR-3161	CUGAUAAGAACAGAGGCCCAGAU	0.888478	0.102275	0.748081	0.161954	1.20102	0.123296
165	hsa-miR-125b-2*	UCACAAGUCAGGCUCUUGGGAC	1.08597	0.0506974	0.908577	0.0696991	1.20091	0.147923
166	hsa-miR-432	UCUUGGAGUAGGUCAUUGGGUGG	1.07195	0.0566014	0.895631	0.0415195	1.19962	0.118809
167	hsa-miR-500*	AUGCACCUGGGCAAGGAUUCUG	1.09076	0.185911	0.936091	0.148745	1.19611	0.388665
168	hsa-miR-133a	UUUGGUCCCCUUCAACCAGCUG	1.07445	0.109942	0.897855	0.025963	1.19541	0.0878825
169	hsa-miR-3126-3p	CAUCUGGCAUCCGUCACACAGA	0.640523	0.163593	0.532671	0.0823897	1.19299	0.122595
170	hsa-miR-517a	AUCGUGCAUCCCUUUAGAGUGU	0.554178	0.081047	0.50361	0.167248	1.19292	0.557098
171	hsa-miR-654-5p	UGGUGGGCCGCAGAACAUGUGC	0.720806	0.0359682	0.604317	0.00891385	1.19245	0.0419297
172	hsa-miR-339-5p	UCCCUGUCCUCCAGGAGCUCACG	1.24502	0.166749	1.04352	0.0205487	1.19175	0.136327
173	hsa-miR-224*	UAGUCACUAGGGCACCAUUUUTT	0.861297	0.148007	0.723715	0.134535	1.19169	0.0170183
174	hsa-let-7d*	CUAUACGACCUGCUGCCUUUCU	1.07269	0.0641568	0.900231	0.0296702	1.19105	0.0320119
175	hsa-miR-509-3p	UGAUUGGUACGUCUGUGGGUAG	1.00112	0.114432	0.854115	0.111392	1.19098	0.289303
176	hsa-miR-1253	AGAGAAGAAGAUCAGCCUGCA	1.20348	0.14275	1.01071	0.113403	1.1903	0.00768391
177	hsa-miR-510	UACUCAGGAGAGUGGCAAUCAC	0.759778	0.0355975	0.660258	0.183591	1.18921	0.276755
178	hsa-miR-1231	GUGUCUGGGCGGACAGCUGC	0.742146	0.0227606	0.625556	0.0515252	1.18891	0.0615428
179	hsa-miR-1915*	ACCUUGCCUUGCUGCCCGGGCC	0.670239	0.0955769	0.563056	0.0399162	1.18733	0.0855746
180	hsa-miR-155	UUAAUGCUAAUCGUGAUAGGGGU	0.782174	0.0413562	0.660679	0.0109113	1.18354	0.0430501
181	hsa-miR-200a*	CAUCUUACCGGACAGUGCUGGA	1.08857	0.0479414	0.923238	0.0501313	1.18223	0.116122
182	hsa-miR-3140	AGCUUUUGGGAAUUCAGGUAGU	0.537939	0.0482383	0.458545	0.0801398	1.182	0.10138
183	hsa-miR-3191	UGGGGACGUAGCUGGCCAGACAG	0.834929	0.0263978	0.708575	0.0624978	1.18127	0.0669359
184	hsa-miR-378c	ACUGGACUUGGAGUCAGAAGAGUGG	0.986377	0.0800224	0.837543	0.0849134	1.17892	0.0239792
185	hsa-miR-3144-3p	AUAUACCUGUUCGGUCUCUUUA	1.1828	0.126017	1.00316	0.0467553	1.17742	0.0707426
186	hsa-miR-548k	AAAAGUACUUGCGGAUUUUGCU	1.05951	0.00318879	0.902846	0.070886	1.17729	0.0959659
187	hsa-miR-133b	UUUGGUCCCCUUCAACCAGCUA	0.881162	0.0526503	0.758895	0.142687	1.17536	0.151613
188	hsa-miR-302f	UAAUUGCUUCCAUGUUU	1.15789	0.0927873	0.990153	0.0673305	1.17531	0.173631
189	hsa-miR-888*	GACUGACACCUCUUUGGGUGAA	1.11131	0.258445	0.940127	0.131728	1.17435	0.110358
190	hsa-miR-569	AGUUAAUGAAUCCUGGAAAGU	1.01193	0.0964575	0.866413	0.0558129	1.17397	0.186955
191	hsa-miR-3147	GGUUGGGCAGUGAGGAGGGUGUGA	0.798661	0.00259597	0.689351	0.108684	1.17345	0.188773
192	hsa-miR-3125	UAGAGGAAGCUGUGGAGAGA	0.917695	0.0912144	0.781947	0.0137806	1.17276	0.0959823
193	hsa-miR-223*	CGUGUAUUUGACAAGCUGAGUU	0.832576	0.0494989	0.735564	0.171619	1.17163	0.340654
194	hsa-miR-577	UAGAUAAAAUAUUGGUACCUG	1.36041	0.165251	1.1608	0.0205046	1.17089	0.121677
195	hsa-miR-130b*	ACUCUUUCCCUGUUGCACUAC	0.952935	0.0848841	0.836425	0.154191	1.1685	0.316892
196	hsa-miR-1267	CCUGUUGAAGUGUAAUCCCCA	1.2034	0.0169994	1.03113	0.0139027	1.16728	0.0322247
197	hsa-miR-154*	AAUCAUACACGGUUGACCUAUU	1.20358	0.166448	1.03103	0.00343309	1.16709	0.157552
198	hsa-miR-1826	AUUGAUCAUCGACACUUCGAACGCAAU	1.15046	0.0437917	0.987323	0.0457473	1.16546	0.00964719
199	hsa-miR-144*	GGAUAUCAUCAUAUACUGUAAG	0.959201	0.0282076	0.825223	0.0677045	1.16487	0.0613888
200	hsa-miR-323b-5p	AGGUUGUCCGUGGUGAGUUCGCA	0.879863	0.0920788	0.755501	0.00570751	1.16418	0.113083
201	hsa-miR-124*	CGUGUUCACAGCGGACCUUGAU	1.07216	0.0758032	0.922987	0.0344603	1.16396	0.125585
202	hsa-miR-181d	AACAUUCAUUGUUGUCGGUGGGU	1.02245	0.12972	0.878587	0.0248786	1.16211	0.114739
203	hsa-miR-514b-3p	AUUGACACCUCUGUGAGUGGA	1.33012	0.0335334	1.14965	0.122201	1.162	0.0943452
204	hsa-miR-3131	UCGAGGACUGGUGGAAGGGCCUU	0.88817	0.0698894	0.766607	0.0929913	1.16159	0.0497363
205	hsa-miR-1304	UUUGAGGCUACAGUGAGAUGUG	0.884758	0.239839	0.75564	0.11697	1.16021	0.137803
206	hsa-miR-143	UGAGAUGAAGCACUGUAGCUC	1.07485	0.111449	0.926694	0.00352081	1.16011	0.124673
207	hsa-miR-519e*	UUCUCCAAAAGGGAGCACUUUC	0.731579	0.0955811	0.629468	0.0285592	1.15997	0.0992162
208	hsa-miR-548g	AAAACUGUAAUUACUUUUGUAC	1.26638	0.184474	1.09238	1.51533e-05	1.15929	0.16889
209	hsa-miR-708*	CAACUAGACUGUGAGCUUCUAG	0.935513	0.113301	0.806845	0.00339692	1.15918	0.135545
210	hsa-miR-3123	CAGAGAAUUGUUUAAUC	1.08751	0.139796	0.94992	0.0857262	1.15619	0.251507
211	hsa-miR-1298	UUCAUUCGGCUGUCCAGAUGUA	0.801392	0.118599	0.694207	0.114438	1.15602	0.0197257
212	hsa-miR-708	AAGGAGCUUACAAUCUAGCUGGG	1.01328	0.0330548	0.887119	0.152003	1.15599	0.160811
213	hsa-miR-23b*	UGGGUUCCUGGCAUGCUGAUUU	1.04148	0.210897	0.908215	0.0551939	1.15592	0.302458
214	hsa-miR-2114	UAGUCCCUUCCUUGAAGCGGUC	1.06367	0.00321103	0.922515	0.06091	1.15541	0.0728065
215	hsa-miR-516b	AUCUGGAGGUAAGAAGCACUUU	0.980186	0.0469258	0.856514	0.13809	1.15498	0.131424
216	hsa-miR-526b*	GAAAGUGCUUCCUUUUAGAGGC	1.42452	0.202227	1.23985	0.0602065	1.15427	0.219158
217	hsa-miR-376b	AUCAUAGAGGAAAAUCCAUGUU	0.701659	0.0422773	0.69236	0.359408	1.15292	0.537427
218	hsa-miR-2278	GAGAGCAGUGUGUGUUGCCUGG	0.736362	0.23947	0.633476	0.166625	1.15257	0.0748625
219	hsa-miR-339-3p	UGAGCGCCUCGACGACAGAGCCG	0.981841	0.141669	0.850711	0.0755175	1.15129	0.0643309
220	hsa-miR-92b	UAUUGCACUCGUCCCGGCCUCC	1.17369	0.0709187	1.036	0.15091	1.15009	0.235983
221	hsa-miR-376a	AUCAUAGAGGAAAAUCCACGU	0.888384	0.10859	0.777472	0.145804	1.14978	0.0759541
222	hsa-miR-1183	CACUGUAGGUGAUGGUGAGAGUGGGCA	0.98712	0.0888826	0.863875	0.126101	1.14738	0.0645958
223	hsa-miR-106b	UAAAGUGCUGACAGUGCAGAU	1.12794	0.104606	0.982095	0.0336773	1.14735	0.0671688
224	hsa-miR-629	UGGGUUUACGUUGGGAGAACU	0.772653	0.189718	0.677423	0.0277202	1.14727	0.327004
225	hsa-miR-9	UCUUUGGUUAUCUAGCUGUAUGA	1.06358	0.0580469	0.927931	0.0215411	1.14722	0.0891869
226	hsa-miR-1261	AUGGAUAAGGCUUUGGCUU	0.733995	0.0736163	0.641829	0.0817438	1.14559	0.0312051
227	hsa-miR-513c	UUCUCAAGGAGGUGUCGUUUAU	0.892246	0.10456	0.778015	0.0238274	1.1453	0.0993175
228	hsa-miR-769-5p	UGAGACCUCUGGGUUCUGAGCU	0.814704	0.112832	0.71215	0.00292823	1.14369	0.153735
229	hsa-miR-1251	ACUCUAGCUGCCAAAGGCGCU	1.02249	0.070404	0.894825	0.0770208	1.14352	0.0197481
230	hsa-miR-194*	CCAGUGGGGCUGCUGUUAUCUG	0.850183	0.0875819	0.742508	0.0340262	1.14351	0.0655515
231	hsa-miR-365*	AGCUGCCCCUGAAAGUCCCUTT	0.945294	0.0450386	0.82983	0.0458385	1.14238	0.117378
232	hsa-miR-508-3p	UGAUUGUAGCCUUUUGGAGUAGA	0.951741	0.0154699	0.834347	0.0192364	1.14122	0.0448528
233	hsa-miR-1296	UUAGGGCCCUGGCUCCAUCUCC	0.779619	0.0455891	0.684852	0.0174405	1.13959	0.0955887
234	hsa-miR-450b-3p	UUGGGAUCAUUUUGCAUCCAUA	0.813244	0.0389781	0.726024	0.116371	1.13907	0.236264
235	hsa-miR-921	CUAGUGAGGGACAGAACCAGGAUUC	0.949079	0.128323	0.832167	0.0224571	1.13882	0.123471
236	hsa-miR-3142	AAGGCCUUUCUGAACCUUCAGA	1.05167	0.116034	0.924224	0.00723212	1.13842	0.134455
237	hsa-miR-17	CAAAGUGCUUACAGUGCAGGUAG	1.11764	0.047985	0.982178	6.8629e-05	1.13792	0.0487762
238	hsa-miR-588	UUGGCCACAAUGGGUUAGAAC	0.911507	0.0131639	0.802153	0.00606366	1.1363	0.00782125
239	hsa-miR-185	UGGAGAGAAAGGCAGUUCCUGA	0.88085	0.0169059	0.776177	0.0290571	1.13606	0.0643109
240	hsa-miR-576-5p	AUUCUAAUUUCUCCACGUCUUU	1.13085	0.175702	0.997845	0.021656	1.13547	0.200725
241	hsa-miR-3160	AGAGCUGAGACUAGAAAGCCCA	0.860139	0.111656	0.756438	0.0250108	1.13527	0.110071
242	hsa-miR-215	AUGACCUAUGAAUUGACAGAC	0.878615	0.102692	0.78373	0.086528	1.13522	0.256365
243	hsa-miR-16-1*	CCAGUAUUAACUGUGCUGCUGA	0.879441	0.0369504	0.783377	0.130301	1.1344	0.141519
244	hsa-miR-449c*	UUGCUAGUUGCACUCCUCUCUGU	0.769371	0.0241412	0.681131	0.0414803	1.13273	0.104425
245	hsa-miR-1207-3p	UCAGCUGGCCCUCAUUUC	0.814022	0.31687	0.716286	0.264919	1.13207	0.0236823
246	hsa-miR-520e	AAAGUGCUUCCUUUUUGAGGG	0.839351	0.127798	0.743546	0.0192956	1.13146	0.201238
247	hsa-miR-30b*	CUGGGAGGUGGAUGUUUACUUC	0.639715	0.0802024	0.570831	0.0500923	1.13119	0.239767
248	hsa-miR-1290	UGGAUUUUUGGAUCAGGGA	1.08893	0.283303	0.956743	0.0723239	1.1302	0.210676
249	hsa-miR-1276	UAAAGAGCCCUGUGGAGACA	0.902641	0.110478	0.798391	0.0139356	1.12954	0.11866
250	hsa-miR-3158	AAGGGCUUCCUCUCUGCAGGAC	0.693085	0.0829124	0.617848	0.111955	1.12813	0.0702235
251	hsa-miR-3171	AGAUGUAUGGAAUCUGUAUAUAUC	1.09555	0.00138504	0.972007	0.0141768	1.12723	0.0178657
252	hsa-miR-4301	UCCCACUACUUCACUUGUGA	1.13434	0.0600985	1.00679	0.0646717	1.12709	0.0127063
253	hsa-miR-145	GUCCAGUUUUCCCAGGAAUCCCU	0.898099	0.0178208	0.799873	0.0579184	1.12656	0.103853
254	hsa-miR-500b	AAUCCUUGCUACCUGGGU	1.00708	0.0951918	0.904584	0.186198	1.12634	0.126611
255	hsa-miR-504	AGACCCUGGUCUGCACUCUAUC	0.825743	0.0731406	0.7403	0.0733495	1.12584	0.210347
256	hsa-miR-518a-5p,hsa-miR-527	CUGCAAAGGGAAGCCCUUUC	1.23963	0.351018	1.10449	0.333886	1.12576	0.0225047
257	hsa-miR-548t	CAAAAGUGAUCGUGGUUUUUG	0.986489	0.0180006	0.882164	0.0876694	1.12483	0.132191
258	hsa-miR-608	AGGGGUGGUGUUGGGACAGCUCCGU	0.55613	0.00513399	0.503908	0.0997309	1.12465	0.212397
259	hsa-miR-31*	UGCUAUGCCAACAUAUUGCCAU	1.01137	0.170518	0.902092	0.0181238	1.12327	0.211593
260	hsa-miR-382	GAAGUUGUUCGUGGUGGAUUCG	0.989782	0.106073	0.882126	0.105124	1.12285	0.0135643
261	hsa-miR-219-5p	UGAUUGUCCAAACGCAAUUCU	1.11564	0.0418436	0.994225	0.02039	1.12279	0.0651133
262	hsa-miR-302d*	ACUUUAACAUGGAGGCACUUGC	1.16915	0.0658564	1.04124	0.00605635	1.12268	0.0567179
263	hsa-miR-3074	GAUAUCAGCUCAGUAGGCACCG	0.924384	0.0293917	0.824764	0.0245815	1.12075	0.0022333
264	hsa-miR-3129	GCAGUAGUGUAGAGAUUGGUUU	0.964961	0.0279511	0.863723	0.0701748	1.11959	0.058602
265	hsa-miR-548u	CAAAGACUGCAAUUACUUUUGCG	1.2109	0.0791018	1.085	0.0423292	1.11831	0.116534
266	hsa-miR-3155	CCAGGCUCUGCAGUGGGAACU	0.892737	0.0167316	0.799283	0.0270531	1.11792	0.0587711
267	hsa-miR-411	UAGUAGACCGUAUAGCGUACG	1.00703	0.0246113	0.903901	0.0562932	1.11711	0.0967991
268	hsa-miR-519e	AAGUGCCUCCUUUUAGAGUGUU	0.93951	0.0533022	0.840786	0.0231203	1.11697	0.0326809
269	hsa-miR-377*	AGAGGUUGCCCUUGGUGAAUUC	0.925774	0.0801899	0.839599	0.156934	1.11316	0.112556
270	hsa-miR-1225-5p	GUGGGUACGGCCCAGUGGGGGG	1.1955	0.0322627	1.07583	0.0140264	1.11113	0.015502
271	hsa-miR-3190-5p	UGUGGAAGGUAGACGGCCAGAGA	0.920294	0.0571963	0.830289	0.0359882	1.11094	0.11704
272	hsa-miR-17*	ACUGCAGUGAAGGCACUUGUAG	1.05876	0.157094	0.951469	0.102801	1.11033	0.0451424
273	hsa-miR-25*	AGGCGGAGACUUGGGCAAUUG	0.499904	0.0870627	0.450093	0.00211762	1.11023	0.188209
274	hsa-miR-605	UAAAUCCCAUGGUGCCUUCUCCU	1.00544	0.00157618	0.907932	0.0406152	1.10854	0.0513252
275	hsa-miR-337-5p	GAACGGCUUCAUACAGGAGUU	1.02901	0.215274	0.923598	0.0693071	1.1085	0.149899
276	hsa-miR-885-3p	AGGCAGCGGGGUGUAGUGGAUA	0.629638	0.230146	0.559902	0.129368	1.1066	0.155361
277	hsa-miR-18b	UAAGGUGCAUCUAGUGCAGUUAG	1.00561	0.0977373	0.914978	0.0661528	1.1058	0.186768
278	hsa-miR-192	CUGACCUAUGAAUUGACAGCC	0.843265	0.159627	0.768621	0.045272	1.10515	0.272773
279	hsa-miR-646	AAGCAGCUGCCUCUGAGGC	0.750854	0.0653953	0.679376	0.0514914	1.10474	0.0125275
280	hsa-miR-3135	UGCCUAGGCUGAGACUGCAGUG	1.06353	0.126042	0.961999	0.0992115	1.10466	0.0170972
281	hsa-miR-567	AGUAUGUUCUUCCAGGACAGAAC	0.844076	0.0303252	0.777714	0.157881	1.10412	0.185151
282	hsa-miR-26b	UUCAAGUAAUUCAGGAUAGGU	1.01989	0.27762	0.916611	0.129043	1.10228	0.147695
283	hsa-miR-630	AGUAUUCUGUACCAGGGAAGGU	0.782603	0.0868863	0.717892	0.1512	1.10183	0.111034
284	hsa-miR-302d	UAAGUGCUUCCAUGUUUGAGUGU	1.02844	0.164919	0.931393	0.0592464	1.10079	0.107045
285	hsa-miR-4296	AUGUGGGCUCAGGCUCA	1.20111	0.0970175	1.09229	0.00494606	1.09983	0.0938001
286	hsa-miR-411*	UAUGUAACACGGUCCACUAACC	1.02693	0.0887408	0.933434	0.0139593	1.09958	0.0786252
287	hsa-miR-33a*	CAAUGUUUCCACAGUGCAUCAC	0.941178	0.116422	0.856301	0.104795	1.09903	0.00145895
288	hsa-miR-3156	AAAGAUCUGGAAGUGGGAGACA	0.984847	0.0369203	0.916259	0.175387	1.09884	0.250631
289	hsa-miR-106b*	CCGCACUGUGGGUACUUGCUGC	1.00256	0.355919	0.916424	0.343251	1.0983	0.0229955
290	hsa-miR-3137	UCUGUAGCCUGGGAGCAAUGGGGU	1.07757	0.139771	0.979292	0.0515847	1.09812	0.084883
291	hsa-miR-582-3p	UAACUGGUUGAACAACUGAACC	0.747345	0.16013	0.681045	0.00373866	1.09801	0.241151
292	hsa-miR-220c	ACACAGGGCUGUUGUGAAGACU	0.777444	0.0564184	0.717617	0.143512	1.09745	0.140855
293	hsa-miR-34b*	UAGGCAGUGUCAUUAGCUGAUUG	0.812677	0.193653	0.778295	0.169021	1.09706	0.487064
294	hsa-miR-657	GGCAGGUUCUCACCCUCUCUAGG	0.635843	0.0388315	0.579524	0.0222315	1.0967	0.0249345
295	hsa-miR-1237	UCCUUCUGCUCCGUCCCCCAG	0.875271	0.109944	0.797171	0.075804	1.09637	0.033662
296	hsa-miR-941	CACCCGGCUGUGUGCACAUGUGC	1.24221	0.363597	1.13269	0.00607798	1.09584	0.315122
297	hsa-miR-1979	GUCAAGUGAAGCAGUGGGAGTT	0.934009	0.265863	0.844302	0.104568	1.09515	0.179256
298	hsa-miR-653	GUGUUGAAACAAUCUCUACUG	1.00322	0.124107	0.914852	0.047096	1.09455	0.0793115
299	hsa-miR-599	GUUGUGUCAGUUUAUCAAAC	0.944414	0.0247864	0.865433	0.0515354	1.09406	0.0937901
300	hsa-miR-609	AGGGUGUUUCUCUCAUCUCU	0.69119	0.0298988	0.638637	0.0772815	1.09312	0.179095
301	hsa-miR-1283	UCUACAAAGGAAAGCGCUUUCU	0.970819	0.306554	0.885222	0.259207	1.09284	0.0262994
302	hsa-let-7f-1*	CUAUACAAUCUAUUGCCUUCCC	0.844488	0.0418639	0.805518	0.249401	1.09271	0.286348
303	hsa-miR-425	AAUGACACGAUCACUCCCGUUGA	0.973004	0.0713548	0.894646	0.0596899	1.09268	0.15266
304	hsa-miR-614	GAACGCCUGUUCUUGCCAGGUGG	0.802732	0.0653587	0.734429	0.00922576	1.09253	0.0752684
305	hsa-miR-220a	CCACACCGUAUCUGACACUUU	1.03519	0.22635	0.949776	0.0180843	1.0924	0.25912
306	hsa-miR-592	UUGUGUCAAUAUGCGAUGAUGU	0.896851	0.100183	0.820841	0.0830618	1.09202	0.011547
307	hsa-miR-1265	CAGGAUGUGGUCAAGUGUUGUU	1.05243	0.0673533	0.964233	0.0273867	1.09092	0.0388669
308	hsa-miR-335*	UUUUUCAUUAUUGCUCCUGACC	1.2802	0.157645	1.17485	0.000764165	1.08971	0.134892
309	hsa-miR-668	UGUCACUCGGCUCGGCCCACUAC	0.970917	0.134393	0.895621	0.0446682	1.08917	0.204377
310	hsa-miR-127-3p	UCGGAUCCGUCUGAGCUUGGCU	0.809327	0.00640135	0.744505	0.0440793	1.08872	0.0558608
311	hsa-miR-718	CUUCCGCCCCGCCGGGCGUCG	0.955829	0.0696634	0.901503	0.23991	1.08852	0.212406
312	hsa-miR-1254	AGCCUGGAAGCUGGAGCCUGCAGU	0.94217	0.0894216	0.86901	0.116501	1.08706	0.0428321
313	hsa-miR-206	UGGAAUGUAAGGAAGUGUGUGG	0.830874	0.0505377	0.764653	0.0171817	1.08613	0.041687
314	hsa-miR-410	AAUAUAACACAGAUGGCCUGU	1.11338	0.0244543	1.03144	0.0912757	1.08474	0.119701
315	hsa-miR-3199	AGGGACUGCCUUAGGAGAAAGUU	1.11188	0.0333006	1.03162	0.098831	1.08433	0.136161
316	hsa-miR-323-5p	AGGUGGUCCGUGGCGCGUUCGC	0.61164	0.168696	0.564093	0.0039743	1.08326	0.291424
317	hsa-miR-188-5p	CAUCCCUUGCAUGGUGGAGGG	1.22752	0.270089	1.13207	0.0172423	1.08263	0.222091
318	hsa-miR-1914*	GGAGGGGUCCCGCACUGGGAGG	0.992413	0.328268	0.90751	0.230571	1.08254	0.086682
319	hsa-miR-302b*	ACUUUAACAUGGAAGUGCUUUC	1.16262	0.0818187	1.07411	0.00366814	1.08228	0.0724776
320	hsa-miR-3177	UGCACGGCACUGGGGACACGU	0.701082	0.0315443	0.650559	0.0689873	1.08117	0.0661626
321	hsa-miR-196b	UAGGUAGUUUCCUGUUGUUGGG	0.894264	0.216845	0.827685	0.00396571	1.08108	0.267169
322	hsa-miR-940	AAGGCAGGGCCCCCGCUCCCC	0.675792	0.0454828	0.642859	0.127453	1.07946	0.284764
323	hsa-miR-1	UGGAAUGUAAAGAAGUAUGUAU	0.881177	0.208866	0.813407	0.0297896	1.07934	0.217251
324	hsa-miR-328	CUGGCCCUCUCUGCCCUUCCGU	1.10832	0.0671187	1.02705	0.00174897	1.07918	0.0671886
325	hsa-miR-1179	AAGCAUUCUUUCAUUGGUUGG	0.966649	0.0188357	0.896008	0.0145334	1.07881	0.0035232
326	hsa-miR-106a	AAAAGUGCUUACAGUGCAGGUAG	1.10319	0.133464	1.02242	0.0112862	1.07834	0.118634
327	hsa-miR-513a-3p	UAAAUUUCACCUUUCUGAGAAGG	0.890659	0.00353819	0.830473	0.0862233	1.07806	0.107668
328	hsa-miR-21*	CAACACCAGUCGAUGGGCUGU	1.02189	0.138137	0.954353	0.0637805	1.07801	0.216789
329	hsa-miR-517c	AUCGUGCAUCCUUUUAGAGUGU	0.4529	0.115806	0.497787	0.228613	1.07681	0.727175
330	hsa-miR-3186-3p	UCACGCGGAGAGAUGGCUUUG	0.545667	0.0619622	0.512679	0.0522464	1.07609	0.230523
331	hsa-miR-323b-3p	CCCAAUACACGGUCGACCUCUU	1.10102	0.0191034	1.02645	0.0887156	1.07586	0.0743747
332	hsa-miR-2116*	CCUCCCAUGCCAAGAACUCCC	1.17655	0.0285669	1.09624	0.0668509	1.07447	0.0394642
333	hsa-miR-298	AGCAGAAGCAGGGAGGUUCUCCCA	0.870463	0.0293506	0.823333	0.160543	1.07419	0.173809
334	hsa-miR-570	CGAAAACAGCAAUUACCUUUGC	1.16668	0.0192731	1.08645	0.0338538	1.0741	0.0157294
335	hsa-miR-93	CAAAGUGCUGUUCGUGCAGGUAG	1.06794	0.0614933	0.994289	0.0480439	1.07383	0.009959
336	hsa-miR-15a*	CAGGCCAUAUUGUGCUGCCUCA	0.788909	0.107577	0.742381	0.0675528	1.07371	0.242611
337	hsa-miR-765	UGGAGGAGAAGGAAGGUGAUG	0.638452	0.127281	0.592154	0.0352516	1.07369	0.151027
338	hsa-miR-4285	GCGGCGAGUCCGACUCAU	1.10042	0.0396339	1.02613	0.0416434	1.0725	0.00490051
339	hsa-miR-512-5p	CACUCAGCCUUGAGGGCACUUUC	0.810448	0.0357894	0.756279	0.0126282	1.07217	0.0652259
340	hsa-miR-562	AAAGUAGCUGUACCAUUUGC	0.912944	0.0181269	0.852285	0.0399855	1.07185	0.0290181
341	hsa-miR-371-3p	AAGUGCCGCCAUCUUUUGAGUGU	1.11517	0.342332	1.03375	0.262989	1.07131	0.0586122
342	hsa-miR-30b	UGUAAACAUCCUACACUCAGCU	1.04589	0.0248666	0.977726	0.0309011	1.07065	0.059271
343	hsa-miR-3189	CCCUUGGGUCUGAUGGGGUAG	0.899342	0.0257486	0.843258	0.0860156	1.07052	0.0786627
344	hsa-miR-1825	UCCAGUGCCCUCCUCUCC	0.891644	0.206668	0.833947	0.199964	1.07024	0.00880409
345	hsa-miR-466	AUACACAUACACGCAACACACAU	0.708973	0.06689	0.662821	0.000920464	1.0697	0.102403
346	hsa-miR-28-3p	CACUAGAUUGUGAGCUCCUGGA	0.960623	0.145869	0.897311	0.0116222	1.06959	0.148709
347	hsa-miR-181b	AACAUUCAUUGCUGUCGGUGGGU	1.0401	0.013072	0.977578	0.103571	1.06925	0.0999118
348	hsa-miR-557	GUUUGCACGGGUGGGCCUUGUCU	0.999441	0.0333133	0.94094	0.0874158	1.06843	0.134664
349	hsa-miR-597	UGUGUCACUCGAUGACCACUGU	1.05937	0.0410122	0.999597	0.108507	1.06832	0.156996
350	hsa-miR-95	UUCAACGGGUAUUUAUUGAGCA	1.13621	0.00915078	1.07292	0.131455	1.06752	0.139321
351	hsa-miR-1287	UGCUGGAUCAGUGGUUCGAGUC	0.628343	0.12419	0.585936	0.0728765	1.06745	0.0791857
352	hsa-miR-190b	UGAUAUGUUUGAUAUUGGGUU	0.886953	0.058663	0.830674	0.0457496	1.06742	0.0118323
353	hsa-miR-99b*	CAAGCUCGUGUCUGUGGGUCCG	1.12327	0.209863	1.06552	0.0875926	1.06589	0.284581
354	hsa-miR-218-2*	CAUGGUUCUGUCAAGCACCGCG	0.946551	0.0240046	0.889057	0.0373243	1.06504	0.0177123
355	hsa-miR-2355	AUCCCCAGAUACAAUGGACAA	0.850085	0.0544617	0.809893	0.114517	1.06503	0.217837
356	hsa-miR-431*	CAGGUCGUCUUGCAGGGCUUCU	0.788779	0.102131	0.743335	0.124897	1.06462	0.0414849
357	hsa-miR-1224-5p	GUGAGGACUCGGGAGGUGG	1.1151	0.0394663	1.0489	0.0547279	1.06359	0.0178679
358	hsa-miR-454*	ACCCUAUCAAUAUUGUCUCUGC	1.2825	0.304373	1.19872	0.0936508	1.06322	0.17085
359	hsa-miR-196b*	AGGCAGUGUCGUGCUGUCGATT	0.717549	0.152719	0.67161	0.0576345	1.06256	0.136208
360	hsa-let-7g*	CUGUACAGGCCACUGCCUUGC	0.839331	0.226627	0.791288	0.00589422	1.06181	0.294312
361	hsa-miR-29b-1*	GCUGGUUUCAUAUGGUGGUUUAGA	1.03052	0.0413484	0.974793	0.0696643	1.06139	0.118271
362	hsa-miR-302e	UAAGUGCUUCCAUGCUU	1.07992	0.0980252	1.01855	0.000284708	1.06024	0.0959437
363	hsa-miR-943	CUGACUGUUGCCGUCCUCCAG	0.866155	0.10966	0.816339	0.062998	1.05899	0.0526069
364	hsa-miR-500	UAAUCCUUGCUACCUGGGUGAGA	1.06378	0.279938	1.01644	0.333313	1.05832	0.0716347
365	hsa-miR-1249	ACGCCCUUCCCCCCCUUCUUCA	1.13866	0.046243	1.07898	0.0823125	1.05676	0.0377591
366	hsa-miR-2277	UGACAGCGCCCUGCCUGGCUC	0.672322	0.0952048	0.647472	0.172905	1.05641	0.135071
367	hsa-miR-518b	CAAAGCGCUCCCCUUUAGAGGU	0.990306	0.0475393	0.952412	0.190496	1.05592	0.161283
368	hsa-miR-3163	UAUAAAAUGAGGGCAGUAAGAC	1.01279	0.0473961	0.962571	0.0762801	1.05353	0.0342491
369	hsa-miR-34a*	CAAUCAGCAAGUAUACUGCCCU	0.739248	0.168462	0.701023	0.00819714	1.05319	0.227994
370	hsa-miR-323-3p	CACAUUACACGGUCGACCUCU	0.772482	0.143881	0.730612	0.0876001	1.05307	0.0706687
371	hsa-miR-96	UUUGGCACUAGCACAUUUUUGCU	1.02628	0.160394	0.976064	0.0140884	1.05275	0.179522
372	hsa-miR-1274a	GUCCCUGUUCAGGCGCCA	1.10299	0.111325	1.04644	0.043522	1.05274	0.0626005
373	hsa-miR-136	ACUCCAUUUGUUUUGAUGAUGGA	1.0638	0.0427354	1.01393	0.105997	1.05273	0.0679045
374	hsa-miR-302a	UAAGUGCUUCCAUGUUUUGGUGA	0.98411	0.146403	0.938443	0.172633	1.05211	0.0375375
375	hsa-miR-22	AAGCUGCCAGUUGAAGAACUGU	0.93312	0.0456879	0.891041	0.102675	1.05125	0.0698612
376	hsa-miR-1911	UGAGUACCGCCAUGUCUGUUGGG	0.968819	0.176376	0.919617	0.0297533	1.05095	0.157791
377	hsa-miR-1184	CCUGCAGCGACUUGAUGGCUUCC	0.935275	0.0478273	0.890681	0.0567763	1.05049	0.0132659
378	hsa-miR-375	UUUGUUCGUUCGGCUCGCGUGA	0.803538	0.0955354	0.770516	0.0537064	1.04973	0.197157
379	hsa-miR-181a	AACAUUCAACGCUGUCGGUGAGU	1.00711	0.15771	0.960585	0.0102221	1.04937	0.175348
380	hsa-miR-551b	GCGACCCAUACUUGGUUUCAG	0.984874	0.032314	0.93935	0.0331132	1.04851	0.00256074
381	hsa-miR-548e	AAAAACUGAGACUACUUUUGCA	1.11266	0.129212	1.06197	0.0567805	1.04598	0.0657462
382	hsa-miR-766	ACUCCAGCCCCACAGCCUCAGC	0.80274	0.0130957	0.79139	0.197348	1.04476	0.243984
383	hsa-miR-1299	UUCUGGAAUUCUGUGUGAGGGA	0.924283	0.182295	0.880961	0.114701	1.04456	0.070926
384	hsa-miR-221*	ACCUGGCAUACAAUGUAGAUUU	0.672972	0.0239779	0.6451	0.0198899	1.04428	0.0693668
385	hsa-miR-618	AAACUCUACUUGUCCUUCUGAGU	0.81056	0.0609105	0.778705	0.0390516	1.04418	0.130585
386	hsa-miR-30e	UGUAAACAUCCUUGACUGGAAG	0.961831	0.0775347	0.925204	0.126335	1.0436	0.0586978
387	hsa-miR-30c	UGUAAACAUCCUACACUCUCAGC	1.08229	0.0354859	1.03912	0.0371891	1.04282	0.0714714
388	hsa-miR-615-3p	UCCGAGCCUGGGUCUCCCUCUU	0.927112	0.0981777	0.891232	0.125179	1.04281	0.0363097
389	hsa-miR-493*	UUGUACAUGGUAGGCUUUCAUU	0.906964	0.36236	0.878286	0.0357872	1.04192	0.455031
390	hsa-miR-3148	UGGAAAAAACUGGUGUGUGCUU	1.02025	0.0648515	0.980761	0.00723158	1.04005	0.0584549
391	hsa-miR-369-5p	AGAUCGACCGUGUUAUAUUCGC	0.931343	0.0248391	0.896986	0.0525963	1.03928	0.0332481
392	hsa-miR-363*	CGGGUGGAUCACGAUGCAAUUU	0.677122	0.0891491	0.651469	0.00167767	1.03921	0.134167
393	hsa-miR-1260b	AUCCCACCACUGCCACCAU	0.956151	0.00425325	0.922889	0.0636853	1.03867	0.0762838
394	hsa-miR-3132	UGGGUAGAGAAGGAGCUCAGAGGA	1.00889	0.0278746	0.971761	0.0424232	1.03857	0.0166553
395	hsa-miR-429	UAAUACUGUCUGGUAAAACCGU	0.987664	0.0209453	0.95173	0.0287263	1.0379	0.0093196
396	hsa-miR-514	AUUGACACUUCUGUGAGUAGA	1.15799	0.198625	1.11564	0.00261233	1.03775	0.175606
397	hsa-miR-548s	AUGGCCAAAACUGCAGUUAUUUU	1.07391	0.0507567	1.0435	0.151613	1.03655	0.101963
398	hsa-miR-216b	AAAUCUCUGCAGGCAAAUGUGA	1.07273	0.132848	1.0341	0.101769	1.03605	0.0265067
399	hsa-miR-484	UCAGGCUCAGUCCCCUCCCGAU	0.929601	0.0493011	0.902923	0.0745185	1.03533	0.140047
400	hsa-miR-891b	UGCAACUUACCUGAGUCAUUGA	0.791597	0.205908	0.758358	0.100561	1.03493	0.134283
401	hsa-miR-4327	GGCUUGCAUGGGGGACUGG	1.09928	0.00182028	1.06264	0.0212602	1.0347	0.0224143
402	hsa-miR-146b-5p	UGAGAACUGAAUUCCAUAGGCU	0.84414	0.0319413	0.816319	0.0471821	1.03468	0.0206745
403	hsa-miR-324-3p	ACUGCCCCAGGUGCUGCUGG	1.07059	0.113658	1.03923	0.0544451	1.03445	0.163562
404	hsa-miR-514b-5p	UUCUCAAGAGGGAGGCAAUCAU	0.757827	0.10023	0.731346	0.0610833	1.03409	0.0506795
405	hsa-miR-4308	UCCCUGGAGUUUCUUCUU	1.10661	0.172296	1.06753	0.0845742	1.03346	0.0795216
406	hsa-miR-4273	GUGUUCUCUGAUGGACAG	1.04092	0.0278019	1.00906	0.0751098	1.03341	0.0493701
407	hsa-miR-1291	UGGCCCUGACUGAAGACCAGCAGU	0.96415	0.192258	0.930365	0.0950619	1.03114	0.101289
408	hsa-miR-625	AGGGGGAAAGUUCUAUAGUCC	0.512551	0.131031	0.503523	0.0387856	1.03101	0.339645
409	hsa-miR-559	UAAAGUAAAUAUGCACCAAAA	1.01517	0.0856063	0.989277	0.141454	1.03052	0.0608166
410	hsa-miR-1272	GAUGAUGAUGGCAGCAAAUUCUGAAA	0.775972	0.00968671	0.754613	0.0461297	1.02984	0.0501175
411	hsa-miR-939	UGGGGAGCUGAGGCUCUGGGGGUG	0.946885	0.100778	0.918884	0.0758804	1.02945	0.0246627
412	hsa-miR-363	AAUUGCACGGUAUCCAUCUGUA	0.978977	0.139224	0.964455	0.10541	1.02909	0.25683
413	hsa-miR-1297	UUCAAGUAAUUCAGGUG	0.985682	0.241919	0.951733	0.0749312	1.02885	0.173185
414	hsa-miR-30a	UGUAAACAUCCUCGACUGGAAG	1.11713	0.0450821	1.08843	0.040157	1.02784	0.0793412
415	hsa-miR-27a*	AGGGCUUAGCUGCUUGUGAGCA	0.76616	0.06809	0.748971	0.0436444	1.02734	0.150777
416	hsa-miR-582-5p	UUACAGUUGUUCAACCAGUUACU	0.829928	0.0278548	0.827523	0.165976	1.02694	0.239633
417	hsa-miR-1827	UGAGGCAGUAGAUUGAAU	0.94398	0.00366707	0.946945	0.22668	1.02675	0.249656
418	hsa-miR-33a	GUGCAUUGUAGUUGCAUUGCA	0.857691	0.126696	0.834145	0.0225039	1.02655	0.124193
419	hsa-miR-548c-5p	AAAAGUAAUUGCGGUUUUUGCC	1.1479	0.00939909	1.11939	0.0184533	1.02568	0.025305
420	hsa-miR-372	AAAGUGCUGCGACAUUUGAGCGU	0.862717	0.0608427	0.842468	0.0836035	1.0255	0.0295476
421	hsa-miR-378b	ACUGGACUUGGAGGCAGAA	0.75957	0.0466987	0.740919	0.0443636	1.02512	0.00164729
422	hsa-miR-3184	UGAGGGGCCUCAGACCGAGCUUUU	0.803125	0.0475711	0.787512	0.0596038	1.02505	0.137989
423	hsa-miR-487b	AAUCGUACAGGGUCAUCCACUU	1.13368	0.0720102	1.11161	0.0738057	1.02426	0.132786
424	hsa-miR-33b*	CAGUGCCUCGGCAGUGCAGCCC	1.02281	0.326369	1.01439	0.397738	1.02393	0.0797397
425	hsa-miR-1292	UGGGAACGGGUUCCGGCAGACGCUG	0.780676	0.207246	0.759176	0.171282	1.02358	0.0420545
426	hsa-miR-587	UUUCCAUAGGUGAUGAGUCAC	0.900838	0.087804	0.880762	0.0960916	1.02345	0.0119677
427	hsa-miR-373	GAAGUGCUUCGAUUUUGGGGUGU	0.943486	0.031591	0.922098	0.039243	1.02339	0.00929405
428	hsa-miR-4289	GCAUUGUGCAGGGCUAUCA	1.09778	0.074107	1.07313	0.0062927	1.02278	0.0630594
429	hsa-miR-218-1*	AUGGUUCCGUCAAGCACCAUGG	1.00047	0.182979	0.97965	0.00777591	1.02202	0.194892
430	hsa-miR-3118	UGUGACUGCAUUAUGAAAAUUCU	0.721253	0.00734488	0.715909	0.109564	1.0202	0.166393
431	hsa-miR-196a	UAGGUAGUUUCAUGUUGUUGGG	0.744414	0.0780642	0.756881	0.167958	1.02009	0.329505
432	hsa-miR-1308	GCAUGGGUGGUUCAGUGG	1.02029	0.0247227	1.00051	0.000352867	1.01976	0.0243503
433	hsa-miR-522	AAAAUGGUUCCCUUUAGAGUGU	0.881553	0.072545	0.894133	0.196355	1.01942	0.305003
434	hsa-miR-548f	AAAAACUGUAAUUACUUUU	1.17108	0.113555	1.14763	0.044407	1.01928	0.0595072
435	hsa-miR-1279	UCAUAUUGCUUCUUUCU	0.882636	0.275508	0.865421	0.26301	1.01855	0.00880295
436	hsa-miR-4274	CAGCAGUCCCUCCCCCUG	1.03415	0.0280628	1.01615	0.0537692	1.0184	0.0262715
437	hsa-miR-181c	AACAUUCAACCUGUCGGUGAGU	0.901816	0.0650983	0.907425	0.233836	1.01839	0.190691
438	hsa-miR-642	GUCCCUCUCCAAAUGUGUCUUG	1.07397	0.0324846	1.05713	0.0496191	1.01777	0.0785009
439	hsa-miR-200b*	CAUCUUACUGGGCAGCAUUGGA	1.39048	0.0953874	1.36673	0.00278162	1.01745	0.0718632
440	hsa-miR-1973	UGCUACCUUUGCACGGUTT	0.774856	0.291698	0.750187	0.193573	1.01656	0.126529
441	hsa-miR-153	UUGCAUAGUCACAAAAGUGAUC	1.10877	0.114926	1.08984	0.0274704	1.01636	0.0798343
442	hsa-miR-1236	CCUCUUCCCCUUGUCUCUCCAG	1.00934	0.062474	0.996078	0.107199	1.01583	0.0466044
443	hsa-miR-491-3p	CUUAUGCAAGAUUCCCUUCUAC	0.830133	0.120316	0.820195	0.0290456	1.01535	0.182649
444	hsa-miR-519a	AAAGUGCAUCCUUUUAGAGUGU	1.01598	0.0491166	1.00054	0.0442406	1.01534	0.00419497
445	hsa-miR-586	UAUGCAUUGUAUUUUUAGGUCC	1.03906	0.0474308	1.03865	0.199245	1.01469	0.148982
446	hsa-miR-4305	CCUAGACACCUCCAGUUC	1.09256	0.0517863	1.07883	0.0449807	1.01461	0.0903048
447	hsa-miR-1233	UGAGCCCUGUCCUCCCGCAG	0.773145	0.198419	0.755737	0.0926402	1.01457	0.138183
448	hsa-miR-711	GGGACCCAGGGAGAGACGUAAG	1.01867	0.197893	1.03526	0.174527	1.01451	0.362184
449	hsa-miR-1207-5p	UGGCAGGGAGGCUGGGAGGGG	0.925987	0.301944	0.902971	0.205252	1.01367	0.103975
450	hsa-miR-4259	CAGUUGGGUCUAGGGGUCAGGA	0.62645	0.0430078	0.62052	0.0809933	1.01367	0.0629996
451	hsa-miR-194	UGUAACAGCAACUCCAUGUGGA	0.893148	0.0896287	0.881471	0.0906875	1.01338	0.00257778
452	hsa-miR-19b-1*	AGUUUUGCAGGUUUGCAUCCAGC	0.895672	0.1164	0.883721	0.00733443	1.01301	0.123308
453	hsa-miR-663b	GGUGGCCCGGCCGUGCCUGAGG	1.05852	0.0815132	1.04462	0.0630976	1.0128	0.0168561
454	hsa-miR-3153	GGGGAAAGCGAGUAGGGACAUUU	1.11778	0.150511	1.10178	0.0586836	1.01231	0.082689
455	hsa-miR-554	GCUAGUCCUGACUCAGCCAGU	1.23067	0.0773315	1.22959	0.147855	1.01197	0.184579
456	hsa-miR-3169	UAGGACUGUGCUUGGCACAUAG	0.959628	0.0931467	0.956808	0.172392	1.01058	0.084729
457	hsa-miR-1182	GAGGGUCUUGGGAGGGAUGUGAC	1.09161	0.0189522	1.08375	0.035544	1.00808	0.0505498
458	hsa-miR-32*	CAAUUUAGUGUGUGUGAUAUUU	0.954988	0.105336	0.957517	0.199693	1.0078	0.100171
459	hsa-miR-2115*	CAUCAGAAUUCAUGGAGGCUAG	0.746423	0.0632492	0.740626	0.0123757	1.00726	0.0685687
460	hsa-miR-32	UAUUGCACAUUACUAAGUUGCA	1.01994	0.115339	1.01181	0.0902127	1.00695	0.0242126
461	hsa-miR-4309	CUGGAGUCUAGGAUUCCA	1.00746	0.011014	1.00197	0.0530719	1.0066	0.0423245
462	hsa-miR-4292	CCCCUGGGCCGGCCUUGG	1.02812	0.0282133	1.02183	0.0447758	1.00652	0.0164944
463	hsa-let-7b*	CUAUACAACCUACUGCCUUCCC	0.713798	0.0853563	0.70958	0.00579075	1.00647	0.128505
464	hsa-miR-621	GGCUAGCAACAGCGCUUACCU	0.618366	0.00661084	0.614647	0.00938934	1.00625	0.026127
465	hsa-miR-517*	CCUCUAGAUGGAAGCACUGUCU	1.1507	0.0325884	1.14578	0.0860908	1.00607	0.0471509
466	hsa-miR-3120	CACAGCAAGUGUAGACAGGCA	0.631434	0.000675223	0.629959	0.0540252	1.00599	0.0852021
467	hsa-miR-4254	GCCUGGAGCUACUCCACCAUCUC	0.980469	0.0540593	0.980706	0.0854765	1.00598	0.142802
468	hsa-miR-501-5p	AAUCCUUUGUCCCUGGGUGAGA	0.850047	0.0847697	0.857497	0.194126	1.0059	0.128864
469	hsa-miR-140-3p	UACCACAGGGUAGAACCACGG	1.02371	0.0717332	1.01864	0.0177509	1.00574	0.0879469
470	hsa-miR-671-3p	UCCGGUUCUCAGGGCUCCACC	0.470111	0.0307516	0.467316	0.0117722	1.00547	0.0404757
471	hsa-miR-3065-3p	UCAGCACCAGGAUAUUGUUGGAG	1.0596	0.0434638	1.05712	0.0639261	1.00542	0.101915
472	hsa-miR-3195	CGCGCCGGGCCCGGGUU	0.987803	0.0491683	0.983871	0.0783115	1.00519	0.0300342
473	hsa-miR-140-5p	CAGUGGUUUUACCCUAUGGUAG	0.870057	0.0704523	0.876041	0.0976742	1.00389	0.19235
474	hsa-miR-513b	UUCACAAGGAGGUGUCAUUUAU	0.73846	0.220726	0.72849	0.140594	1.00313	0.109393
475	hsa-miR-556-5p	GAUGAGCUCAUUGUAAUAUGAG	0.895076	0.103531	0.892267	0.00460673	1.00286	0.110854
476	hsa-miR-127-5p	CUGAAGCUCAGAGGGCUCUGAU	0.771146	0.0706954	0.785518	0.128731	1.00254	0.254295
477	hsa-miR-361-3p	UCCCCCAGGUGUGAUUCUGAUUU	1.09748	0.0589464	1.09677	0.0439491	1.00253	0.0939182
478	hsa-miR-199a-3p,hsa-miR-199b-3p	ACAGUAGUCUGCACAUUGGUUA	0.859894	0.0409356	0.859026	0.0662602	1.00215	0.0296467
479	hsa-miR-483-3p	UCACUCCUCUCCUCCCGUCUU	0.731168	0.133356	0.740303	0.075173	1.00197	0.281881
480	hsa-miR-146a	UGAGAACUGAAUUCCAUGGGUU	0.829093	0.238581	0.825742	0.017782	1.00118	0.26737
481	hsa-miR-132*	ACCGUGGCUUUCGAUUGUUACU	0.662897	0.0362753	0.67806	0.129825	1.00111	0.245176
482	hsa-miR-3133	UAAAGAACUCUUAAAACCCAAU	0.946491	0.122088	0.949945	0.168001	1.00065	0.0484476
483	hsa-miR-648	AAGUGUGCAGGGCACUGGU	0.579878	0.0644788	0.591414	0.154305	1.00032	0.151967
484	hsa-miR-936	ACAGUAGAGGGAGGAAUCGCAG	1.19937	0.0704841	1.20585	0.0980767	1.00031	0.139811
485	hsa-miR-548o	CCAAAACUGCAGUUACUUUUGC	1.01069	0.0736492	1.01003	0.0461628	1.00003	0.027212
486	NC	nc	1	0	1	0	1	0
487	hsa-miR-203	GUGAAAUGUUUAGGACCACUAG	0.836024	0.0545385	0.835972	0.00498638	0.999885	0.0592755
488	hsa-miR-548i	AAAAGUAAUUGCGGAUUUUGCC	1.11009	0.0772451	1.11029	0.00126268	0.999867	0.0707093
489	hsa-miR-651	UUUAGGAUAAGCUUGACUUUUG	0.858347	0.0140835	0.861351	0.0542609	0.997977	0.0465171
490	hsa-miR-548h	AAAAGUAAUCGCGGUUUUUGUC	0.980203	0.102006	0.981223	0.0346965	0.997746	0.0686769
491	hsa-miR-1246	AAUGGAUUUUUGGAGCAGG	1.04266	0.115728	1.04552	0.124214	0.997733	0.00784708
492	hsa-miR-3179	AGAAGGGGUGAAAUUUAAACGU	0.597089	0.0918591	0.599336	0.009242	0.997551	0.168651
493	hsa-miR-892b	CACUGGCUCCUUUCUGGGUAGA	0.830321	0.204104	0.827968	0.120939	0.995457	0.101108
494	hsa-miR-361-5p	UUAUCAGAAUCUCCAGGGGUAC	0.874648	0.0896488	0.893747	0.125036	0.995388	0.239562
495	hsa-miR-518e*,hsa-miR-519a*,hsa-miR-519b-5p,hsa-miR-519c-5p,hsa-miR-522*,hsa-miR-523*	CUCUAGAGGGAAGCGCUUUCUG	1.03038	0.122826	1.03484	0.00951184	0.995192	0.109543
496	hsa-miR-204	UUCCCUUUGUCAUCCUAUGCCU	1.16722	0.00757939	1.17456	0.0647002	0.995083	0.0483609
497	hsa-miR-3198	GUGGAGUCCUGGGGAAUGGAGA	0.904036	0.00150294	0.910476	0.0598286	0.995021	0.0637335
498	hsa-miR-548w	AAAAGUAACUGCGGUUUUUGCCU	1.13912	0.0328629	1.14525	0.0118293	0.994851	0.0389708
499	hsa-miR-487a	AAUCAUACAGGGACAUCCAGUU	1.05454	0.308269	1.05779	0.020649	0.994269	0.272018
500	hsa-miR-532-5p	CAUGCCUUGAGUGUAGGACCGU	0.810235	0.0404058	0.815563	0.0240893	0.993168	0.0202082
501	hsa-miR-1224-3p	CCCCACCUCCUCUCUCCUCAG	1.0258	0.102714	1.03308	0.100018	0.992787	0.00330827
502	hsa-miR-219-1-3p	AGAGUUGAGUCUGGACGUCCCG	0.749098	0.166978	0.750096	0.0916835	0.992479	0.101299
503	hsa-miR-4298	CUGGGACAGGAGGAGGAGGCAG	1.02871	0.0306965	1.03704	0.0426888	0.992197	0.0112427
504	hsa-miR-379	UGGUAGACUAUGGAACGUAGG	0.929763	0.0564293	0.950959	0.191063	0.991767	0.139923
505	hsa-miR-424*	CAAAACGUGAGGCGCUGCUAU	1.00234	0.00146223	1.01795	0.12207	0.991702	0.117485
506	hsa-miR-520d-3p	AAAGUGCUUCUCUUUGGUGGGU	1.06807	0.11185	1.09893	0.280998	0.991315	0.1517
507	hsa-miR-448	UUGCAUAUGUAGGAUGUCCCAU	1.17612	0.107954	1.22472	0.255525	0.991076	0.294922
508	hsa-miR-920	GGGGAGCUGUGGAAGCAGUA	1.00854	0.146353	1.01523	0.0827514	0.990823	0.0633954
509	hsa-miR-3136	CUGACUGAAUAGGUAGGGUCAUU	0.865325	0.0413916	0.879296	0.0835742	0.990823	0.141248
510	hsa-miR-2116	GGUUCUUAGCAUAGGAGGUCU	0.75922	0.0447622	0.767037	0.0168592	0.99069	0.0801324
511	hsa-miR-3190-3p	UGGAAGGUAGACGGCCAGAGAG	0.853395	0.0199272	0.866143	0.0985908	0.990389	0.0897265
512	hsa-miR-122	UGGAGUGUGACAAUGGUGUUUG	0.750555	0.0423988	0.758792	0.0650437	0.990388	0.0290194
513	hsa-miR-376a*	GUAGAUUCUCCUUCUAUGAGUA	0.784331	0.182193	0.789717	0.0232653	0.990212	0.201534
514	hsa-miR-20a*	ACUGCAUUAUGAGCACUUAAAG	1.17869	0.0600718	1.1901	0.0141222	0.990185	0.0387263
515	hsa-miR-543	AAACAUUCGCGGUGCACUUCUU	0.903152	0.251399	0.905785	0.0589939	0.990155	0.213059
516	hsa-miR-4275	CCAAUUACCACUUCUUU	1.0393	0.121448	1.04948	0.00516916	0.990029	0.110846
517	hsa-miR-3180-5p	CUUCCAGACGCUCCGCCCCACGUCG	1.01036	0.0360836	1.02515	0.112101	0.989565	0.0730116
518	hsa-miR-3196	CGGGGCGGCAGGGGCCUC	1.03591	0.0311959	1.05564	0.121129	0.989517	0.143093
519	hsa-miR-664	UAUUCAUUUAUCCCCAGCCUACA	0.886025	0.0141642	0.897006	0.0550081	0.989134	0.0448673
520	hsa-miR-1201	AGCCUGAUUAAACACAUGCUCUGA	0.876828	0.0283324	0.886962	0.0337329	0.988682	0.00565831
521	hsa-miR-378	ACUGGACUUGGAGUCAGAAGG	0.870262	0.20364	0.874981	0.138955	0.988593	0.0757391
522	hsa-miR-1268	CGGGCGUGGUGGUGGGGG	1.04031	0.0949098	1.05126	0.0469628	0.988553	0.0461203
523	hsa-miR-1277	UACGUAGAUAUAUAUGUAUUUU	0.907225	0.0155625	0.917829	0.00428387	0.988418	0.0123424
524	hsa-miR-493	UGAAGGUCUACUGUGUGCCAGG	1.18454	0.0732698	1.19832	0.0474096	0.988065	0.0220526
525	hsa-miR-340	UUAUAAAGCAAUGAGACUGAUU	0.75234	0.0588419	0.770825	0.0937993	0.987979	0.19656
526	hsa-miR-4319	UCCCUGAGCAAAGCCAC	1.10692	0.054813	1.12012	0.0283815	0.987917	0.0239032
527	hsa-miR-1908	CGGCGGGGACGGCGAUUGGUC	0.642246	0.190048	0.651944	0.202436	0.98747	0.0151101
528	hsa-miR-502-5p	AUCCUUGCUAUCUGGGUGCUA	0.501977	0.161794	0.529732	0.089364	0.987419	0.472001
529	hsa-let-7a-2*	CUGUACAGCCUCCUAGCUUUCC	0.648885	0.147862	0.676236	0.251923	0.987339	0.149166
530	hsa-miR-1229	CUCUCACCACUGCCCUCCCACAG	1.00594	0.0116228	1.01939	0.0386728	0.987305	0.026054
531	hsa-miR-3200	CACCUUGCGCUACUCAGGUCUG	0.800037	0.0472633	0.810797	0.00724908	0.98703	0.0671171
532	hsa-miR-4315	CCGCUUUCUGAGCUGGAC	0.982777	0.0527171	0.997302	0.0300995	0.986683	0.0826387
533	hsa-miR-595	GAAGUGUGCCGUGGUGUGUCU	0.845826	0.0778382	0.957875	0.479774	0.986404	0.412802
534	hsa-miR-3188	AGAGGCUUUGUGCGGAUACGGGG	0.795856	0.0163216	0.807565	0.00715731	0.98545	0.011477
535	hsa-miR-1303	UUUAGAGACGGGGUCUUGCUCU	1.03513	0.0276872	1.10606	0.336532	0.98529	0.324818
536	hsa-miR-139-5p	UCUACAGUGCACGUGUCUCCAG	0.965091	0.142715	0.980342	0.14099	0.984152	0.0040384
537	hsa-miR-875-3p	CCUGGAAACACUGAGGUUGUG	0.972682	0.0765055	0.998587	0.109325	0.984151	0.184358
538	hsa-miR-4268	GGCUCCUCCUCUCAGGAUGUG	0.854052	0.0279398	0.868885	0.0294053	0.984037	0.0654582
539	hsa-miR-3183	GCCUCUCUCGGAGUCGCUCGGA	1.04194	0.0303218	1.0591	0.00566752	0.983887	0.0338948
540	hsa-miR-520a-5p	CUCCAGAGGGAAGUACUUUCU	0.729482	0.00681301	0.74806	0.102984	0.983862	0.126339
541	hsa-miR-4264	ACUCAGUCAUGGUCAUU	1.04394	0.0981724	1.06836	0.0759289	0.982885	0.161744
542	hsa-miR-889	UUAAUAUCGGACAACCAUUGU	0.898801	0.120123	0.922701	0.0759592	0.982787	0.211092
543	hsa-miR-205*	ACUUCACUCCACUGAAAUCTT	0.822255	0.223939	0.831339	0.175098	0.982498	0.062436
544	hsa-miR-125a-3p	ACAGGUGAGGUUCUUGGGAGCC	0.919433	0.133013	0.933877	0.0442354	0.982261	0.0959041
545	hsa-miR-4328	CCAGUUUUCCCAGGAUU	1.01364	0.0911348	1.03545	0.138165	0.98181	0.0429931
546	hsa-miR-1269	CUGGACUGAGCCGUGCUACUGG	0.787366	0.057266	0.805026	0.103185	0.981567	0.0546777
547	hsa-miR-181a*	ACCAUCGACCGUUGAUUGUACC	0.847498	0.0489805	0.863758	0.0191698	0.980787	0.0349392
548	hsa-miR-3134	UGAUGGAUAAAAGACUACAUAUU	0.808137	0.0326038	0.830888	0.123882	0.980593	0.106963
549	hsa-miR-525-3p	GAAGGCGCUUCCCUUUAGAGCG	0.935767	0.0147754	0.957843	0.0731508	0.980401	0.0902993
550	hsa-miR-603	CACACACUGCAAUUACUUUUGC	0.911285	0.0672869	0.931507	0.0953937	0.97973	0.0280976
551	hsa-miR-649	AAACCUGUGUUGUUCAAGAGUC	1.14012	0.00738626	1.16398	0.00164481	0.9795	0.00496158
552	hsa-miR-141*	CAUCUUCCAGUACAGUGUUGGA	0.994501	0.103294	1.02482	0.088084	0.978363	0.184884
553	hsa-miR-1200	CUCCUGAGCCAUUCUGAGCCUC	0.830684	0.0268246	0.854075	0.1031	0.977842	0.0866328
554	hsa-miR-606	AAACUACUGAAAAUCAAAGAU	0.971951	0.0355927	0.996723	0.0923432	0.977688	0.0548699
555	hsa-miR-1260	AUCCCACCUCUGCCACCA	0.990938	0.0138326	1.0139	0.0137357	0.977535	0.0268861
556	hsa-miR-1255a	AGGAUGAGCAAAGAAAGUAGAUU	0.843468	0.0382993	0.866071	0.0940255	0.97726	0.061875
557	hsa-let-7a*	CUAUACAAUCUACUGUCUUUC	0.686335	0.00495775	0.712123	0.114696	0.97702	0.164323
558	hsa-miR-1225-3p	UGAGCCCCUGUGCCGCCCCCAG	1.04947	0.168068	1.09843	0.158961	0.976725	0.294356
559	hsa-miR-4263	AUUCUAAGUGCCUUGGCC	1.07983	0.0402182	1.10755	0.0811405	0.976262	0.0352095
560	hsa-miR-342-3p	UCUCACACAGAAAUCGCACCCGU	0.830531	0.229608	0.84314	0.135498	0.975763	0.115514
561	hsa-miR-299-5p	UGGUUUACCGUCCCACAUACAU	0.835797	0.0136816	0.857387	0.0338489	0.975264	0.0225452
562	hsa-miR-3193	UCCUGCGUAGGAUCUGAGGAGU	0.880658	0.00468884	0.904801	0.0569044	0.975083	0.0561424
563	hsa-miR-891a	UGCAACGAACCUGAGCCACUGA	0.91824	0.169668	0.941635	0.00298114	0.974874	0.177098
564	hsa-miR-330-3p	GCAAAGCACACGGCCUGCAGAGA	1.01813	0.21858	1.05368	0.0615398	0.973977	0.264328
565	hsa-miR-767-3p	UCUGCUCAUACCCCAUGGUUUCU	1.10484	0.174389	1.13319	0.0220379	0.973674	0.134957
566	hsa-miR-548a-3p	CAAAACUGGCAAUUACUUUUGC	0.924485	0.0552552	0.949856	0.00518186	0.973146	0.0528633
567	hsa-miR-1975	CUAGUCAAGCGCGGUUGUGGGGGTT	0.859372	0.31307	0.877151	0.277598	0.971926	0.0493248
568	hsa-miR-3185	AGAAGAAGGCGGUCGGUCUGCGG	0.944503	0.146044	0.977592	0.20175	0.971425	0.051086
569	hsa-miR-302b	UAAGUGCUUCCAUGUUUUAGUAG	0.85193	0.0420376	0.878567	0.0628351	0.970453	0.0215589
570	hsa-miR-335	UCAAGAGCAAUAACGAAAAAUGU	0.910168	0.0938054	0.937599	0.0202822	0.969889	0.0790678
571	hsa-miR-1255b	CGGAUGAGCAAAGAAAGUGGUU	0.896289	0.0149208	0.924777	0.0122835	0.969388	0.0290105
572	hsa-miR-1264	CAAGUCUUAUUUGAGCACCUGUU	0.805413	0.013086	0.831078	0.0012343	0.969108	0.0143066
573	hsa-miR-10a*	CAAAUUCGUAUCUAGGGGAAUA	0.876583	0.0524799	0.910132	0.0774842	0.969105	0.140167
574	hsa-miR-548x	UAAAAACUGCAAUUACUUUCA	0.976463	0.00107952	1.01061	0.0753914	0.968869	0.0712095
575	hsa-miR-26a	UUCAAGUAAUCCAGGAUAGGCU	0.852682	0.0116041	0.880879	0.0414305	0.968752	0.0323901
576	hsa-miR-513a-5p	UUCACAGGGAGGUGUCAU	0.888591	0.219326	0.910484	0.135001	0.968744	0.0972491
577	hsa-miR-200c*	CGUCUUACCCAGCAGUGUUUGG	0.971822	0.200785	1.01966	0.310313	0.967945	0.0976608
578	hsa-miR-491-5p	AGUGGGGAACCCUUCCAUGAGG	0.641386	0.0512481	0.673738	0.150392	0.967599	0.139922
579	hsa-miR-507	UUUUGCACCUUUUGGAGUGAA	0.831884	0.187339	0.880146	0.114918	0.967308	0.339149
580	hsa-miR-3145	AGAUAUUUUGAGUGUUUGGAAUUG	0.91747	0.0453484	0.969281	0.225136	0.967204	0.177868
581	hsa-miR-296-3p	GAGGGUUGGGUGGAGGCUCUCC	0.872434	0.337749	0.89286	0.293464	0.967201	0.0603789
582	hsa-miR-622	ACAGUCUGCUGAGGUUGGAGC	0.977931	0.188782	1.00962	0.0194477	0.966992	0.168357
583	hsa-miR-10b*	ACAGAUUCGAUUCUAGGGGAAU	0.736588	0.146499	0.767471	0.043916	0.966804	0.246208
584	hsa-miR-297	AUGUAUGUGUGCAUGUGCAUG	0.678271	0.0369346	0.724913	0.201362	0.965843	0.217336
585	hsa-miR-548n	CAAAAGUAAUUGUGGAUUUUGU	1.0309	0.0501949	1.06862	0.0796397	0.96563	0.0249926
586	hsa-miR-4257	CCAGAGGUGGGGACUGAG	1.00154	0.0537375	1.03989	0.103309	0.965317	0.0442244
587	hsa-miR-515-3p	GAGUGCCUUCUUUUGGAGCGUU	0.984793	0.0535459	1.01997	0.0433739	0.965265	0.0114499
588	hsa-miR-26b*	CCUGUUCUCCAUUACUUGGCUC	0.781582	0.182819	0.812025	0.0178353	0.965215	0.24634
589	hsa-miR-198	GGUCCAGAGGGGAGAUAGGUUC	0.976997	0.0014863	1.02292	0.148249	0.965136	0.138422
590	hsa-miR-449b	AGGCAGUGUAUUGUUAGCUGGC	0.734663	0.0832861	0.768735	0.156	0.964546	0.0873941
591	hsa-miR-2114*	CGAGCCUCAAGCAAGGGACUU	0.782182	0.027537	0.811372	0.0336713	0.964149	0.00607262
592	hsa-miR-126*	CAUUAUUACUUUUGGUACGCG	0.958447	0.128324	0.99229	0.0430761	0.963996	0.0874735
593	hsa-miR-220b	CCACCACCGUGUCUGACACUU	0.899868	0.200506	0.930585	0.045729	0.96286	0.168148
594	hsa-miR-99a*	CAAGCUCGCUUCUAUGGGUCUG	1.01936	0.229873	1.06034	0.00988747	0.962397	0.225765
595	hsa-miR-4270	UCAGGGAGUCAGGGGAGGGC	0.684644	0.0567076	0.715777	0.113811	0.962372	0.0737948
596	hsa-miR-193a-5p	UGGGUCUUUGCGGGCGAGAUGA	0.733792	0.110476	0.762223	0.109839	0.962247	0.0062766
597	hsa-miR-191	CAACGGAAUCCCAAAAGCAGCUG	0.975988	0.0851358	1.01795	0.141256	0.962238	0.0498906
598	hsa-miR-376c	AACAUAGAGGAAAUUCCACGU	0.736621	0.0601741	0.766382	0.00077734	0.961127	0.0775422
599	hsa-miR-20a	UAAAGUGCUUAUAGUGCAGGUAG	0.859277	0.173912	0.905807	0.0811865	0.961096	0.278139
600	hsa-miR-409-5p	AGGUUACCCGAGCAACUUUGCAU	0.880698	0.142037	0.917089	0.000132999	0.960308	0.154739
601	hsa-miR-3150	CUGGGGAGAUCCUCGAGGUUGG	0.882202	0.0223363	0.923359	0.104935	0.960253	0.0849374
602	hsa-miR-1539	UCCUGCGCGUCCCAGAUGCCC	0.803578	0.0017864	0.892943	0.315147	0.960067	0.340838
603	hsa-miR-4325	UUGCACUUGUCUCAGUGA	0.933648	0.0500652	0.972855	0.00978109	0.960006	0.0611141
604	hsa-miR-378*	CUCCUGACUCCAGGUCCUGUGU	0.821182	0.0835803	0.863116	0.0764571	0.959469	0.181828
605	hsa-miR-548c-3p	CAAAAAUCUCAAUUACUUUUGC	1.01283	0.0474109	1.05579	0.0300704	0.959054	0.0175904
606	hsa-miR-331-3p	GCCCCUGGGCCUAUCCUAGAA	1.04146	0.209724	1.08059	0.0954603	0.958952	0.109368
607	hsa-miR-3162	UUAGGGAGUAGAAGGGUGGGGAG	0.72357	0.0514882	0.754577	0.00958642	0.958553	0.0560567
608	hsa-miR-2053	AAAUAGAGGUUUAAUUAACACTT	0.90607	0.189173	0.97027	0.141724	0.958296	0.334944
609	hsa-miR-545*	UCAGUAAAUGUUUAUUAGAUGA	1.06704	0.12955	1.11153	0.0689841	0.958198	0.0570831
610	hsa-miR-3065-5p	UCAACAAAAUCACUGAUGCUGGA	0.99081	0.129179	1.03207	0.059081	0.958013	0.0703237
611	hsa-miR-1273c	GGCGACAAAACGAGACCCUGUC	0.961401	0.0683925	1.0056	0.0359258	0.957877	0.102233
612	hsa-miR-3130-3p	GCUGCACCGGAGACUGGGUAA	1.06596	0.0461559	1.11829	0.135549	0.957743	0.0748155
613	hsa-miR-519b-3p	AAAGUGCAUCCUUUUAGAGGUU	0.931501	0.0376658	0.979218	0.133534	0.957551	0.0921141
614	hsa-miR-579	UUCAUUUGGUAUAAACCGCGAUU	0.780279	0.0732052	0.818434	0.041644	0.956896	0.138135
615	hsa-miR-3174	UAGUGAGUUAGAGAUGCAGAGCC	0.690752	0.00835785	0.723042	0.0349164	0.956736	0.0577609
616	hsa-miR-4323	CAGCCCCACAGCCUCAGA	1.01276	0.0311022	1.05988	0.0296887	0.956336	0.0561335
617	hsa-miR-4279	CUCUCCUCCCGGCUUC	1.01629	0.0669887	1.07165	0.176207	0.956126	0.0947021
618	hsa-miR-645	UCUAGGCUGGUACUGCUGA	0.673591	0.0358242	0.708295	0.0936951	0.956023	0.075887
619	hsa-miR-521	AACGCACUUCCCUUUAGAGUGU	0.996936	0.0274974	1.04346	0.0509811	0.95591	0.0203515
620	hsa-miR-150*	CUGGUACAGGCCUGGGGGACAG	0.921214	0.28827	0.954826	0.226029	0.955845	0.0756385
621	hsa-miR-541*	AAAGGAUUCUGCUGUCGGUCCCACU	0.891284	0.12868	0.933417	0.00434805	0.955193	0.142308
622	hsa-miR-324-5p	CGCAUCCCCUAGGGCAUUGGUGU	0.741001	0.00766493	0.781906	0.0998315	0.954843	0.112109
623	hsa-miR-3122	GUUGGGACAAGAGGACGGUCUU	0.860593	0.0643157	0.90827	0.148002	0.954409	0.0847085
624	hsa-miR-185*	AGGGGCUGGCUUUCCUCUGGUC	0.593992	0.0283806	0.668236	0.232204	0.953863	0.373927
625	hsa-miR-501-3p	AAUGCACCCGGGCAAGGAUUCU	0.954732	0.141862	0.999553	0.0285752	0.95352	0.114666
626	hsa-miR-208a	AUAAGACGAGCAAAAAGCUUGU	1.01221	0.229265	1.07085	0.0643528	0.953396	0.27139
627	hsa-miR-1193	GGGAUGGUAGACCGGUGACGUGC	0.927189	0.0670084	0.977102	0.12842	0.952638	0.0566256
628	hsa-miR-613	AGGAAUGUUCCUUCUUUGCC	1.00653	0.11733	1.12663	0.340188	0.952545	0.391763
629	hsa-miR-4307	AAUGUUUUUUCCUGUUUCC	1.04734	0.129211	1.09843	0.0355037	0.952087	0.0868595
630	hsa-miR-1274b	UCCCUGUUCGGGCGCCA	0.958496	0.201664	1.00116	0.113055	0.952083	0.0939176
631	hsa-miR-520b	AAAGUGCUUCCUUUUAGAGGG	0.958119	0.0343993	1.01429	0.137128	0.951016	0.0946585
632	hsa-miR-633	CUAAUAGUAUCUACCACAAUAAA	0.832317	0.0324728	0.94101	0.368256	0.950526	0.337472
633	hsa-miR-29a*	ACUGAUUUCUUUUGGUGUUCAG	1.05114	0.0108565	1.11268	0.116395	0.950409	0.109177
634	hsa-miR-518c	CAAAGCGCUUCUCUUUAGAGUGU	0.997051	0.0349811	1.05609	0.0992471	0.949846	0.122386
635	hsa-miR-518d-3p	CAAAGCGCUUCCCUUUGGAGC	0.817821	0.069881	0.860538	0.0259656	0.949567	0.0525542
636	hsa-miR-125a-5p	UCCCUGAGACCCUUUAACCUGUGA	0.922419	0.185649	0.985281	0.0940781	0.949523	0.279087
637	hsa-miR-502-3p	AAUGCACCUGGGCAAGGAUUCA	1.00208	0.220837	1.05222	0.195564	0.949235	0.033454
638	hsa-miR-4300	UGGGAGCUGGACUACUUC	0.989411	0.0372597	1.04906	0.0998427	0.949126	0.125848
639	hsa-miR-9*	AUAAAGCUAGAUAACCGAAAGU	0.836309	0.127139	0.882278	0.00793323	0.948584	0.152632
640	hsa-miR-4306	UGGAGAGAAAGGCAGUA	0.949763	0.00347075	1.00253	0.0481277	0.94838	0.0420664
641	hsa-miR-15b	UAGCAGCACAUCAUGGUUUACA	0.708965	0.195651	0.763182	0.081537	0.948064	0.357652
642	hsa-miR-508-5p	UACUCCAGAGGGCGUCACUCAUG	0.958417	0.00375197	1.01855	0.120532	0.947818	0.115846
643	hsa-miR-200a	UAACACUGUCUGGUAACGAUGU	0.92417	0.0465644	0.976333	0.0277359	0.947632	0.0746137
644	hsa-miR-485-5p	AGAGGCUGGCCGUGAUGAAUUC	0.577756	0.176253	0.666112	0.196424	0.947566	0.544019
645	hsa-miR-103-as	UCAUAGCCCUGUACAAUGCUGCU	0.591005	0.00856084	0.673292	0.253559	0.947357	0.369486
646	hsa-miR-4276	CUCAGUGACUCAUGUGC	1.02545	0.0529797	1.09016	0.155762	0.946834	0.0866855
647	hsa-miR-1538	CGGCCCGGGCUGCUGCUGUUCCU	0.998979	0.256167	1.04745	0.0877718	0.946805	0.165225
648	hsa-miR-585	UGGGCGUAUCUGUAUGCUA	0.622987	0.10683	0.670189	0.195379	0.946557	0.116546
649	hsa-miR-3170	CUGGGGUUCUGAGACAGACAGU	0.68435	0.0323676	0.722938	0.0140569	0.946368	0.026371
650	hsa-miR-518e	AAAGCGCUUCCCUUCAGAGUG	0.876569	0.112506	0.930842	0.0497525	0.946276	0.171442
651	hsa-miR-553	AAAACGGUGAGAUUUUGUUUU	0.980114	0.0434885	1.03841	0.0973005	0.946056	0.046767
652	hsa-miR-4302	CCAGUGUGGCUCAGCGAG	0.822558	0.0309936	0.869552	0.0212428	0.945803	0.0125376
653	hsa-miR-138-2*	GCUAUUUCACGACACCAGGGUU	0.966835	0.00472153	1.02321	0.0258636	0.945266	0.0285079
654	hsa-miR-4252	GGCCACUGAGUCAGCACCA	0.968443	0.06619	1.02807	0.127313	0.945261	0.0526749
655	hsa-let-7b	UGAGGUAGUAGGUUGUGUGGUU	0.799746	0.0262422	0.849182	0.0878924	0.945249	0.0669327
656	hsa-let-7a	UGAGGUAGUAGGUUGUAUAGUU	0.865675	0.229928	0.908287	0.141415	0.944831	0.106041
657	hsa-let-7i*	CUGCGCAAGCUACUGCCUUGCU	0.942438	0.199266	1.00946	0.291665	0.944514	0.0755016
658	hsa-miR-3176	ACUGGCCUGGGACUACCGG	1.03212	0.0107502	1.09595	0.0876017	0.944379	0.0656773
659	hsa-miR-890	UACUUGGAAAGGCAUCAGUUG	0.733259	0.0182833	0.801186	0.188133	0.943921	0.24447
660	hsa-miR-146a*	CCUCUGAAAUUCAGUUCUUCAG	1.09434	0.115417	1.16674	0.0811869	0.94367	0.164587
661	hsa-miR-190	UGAUAUGUUUGAUAUAUUAGGU	0.904307	0.0707902	0.977667	0.233834	0.943285	0.153203
662	hsa-miR-4251	CCUGAGAAAAGGGCCAA	1.11508	0.0318238	1.1866	0.112388	0.942689	0.0624668
663	hsa-miR-1275	GUGGGGGAGAGGCUGUC	1.05609	0.0428779	1.12097	0.0364083	0.941998	0.00765525
664	hsa-miR-4318	CACUGUGGGUACAUGCU	1.04345	0.081305	1.1081	0.0055614	0.941849	0.0781001
665	hsa-miR-211	UUCCCUUUGUCAUCCUUCGCCU	0.889659	0.115657	0.948591	0.0431864	0.941625	0.164795
666	hsa-miR-192*	CUGCCAAUUCCAUAGGUCACAG	0.907416	0.0935789	0.967902	0.0471704	0.940982	0.142541
667	hsa-let-7c*	UAGAGUUACACCCUGGGAGUUA	0.949956	0.0365547	1.02317	0.185328	0.940643	0.134654
668	hsa-miR-641	AAAGACAUAGGAUAGAGUCACCUC	0.87063	0.00576693	0.930233	0.0809523	0.939755	0.0879805
669	hsa-miR-548b-3p	CAAGAACCUCAGUUGCUUUUGU	0.927187	0.0290909	0.991654	0.080532	0.939279	0.105614
670	hsa-miR-4317	ACAUUGCCAGGGAGUUU	1.0864	0.0867364	1.16459	0.188578	0.939135	0.0775923
671	hsa-miR-2861	GGGGCCUGGCGGUGGGCGG	1.07029	0.0225223	1.14717	0.141848	0.938949	0.0964682
672	hsa-miR-188-3p	CUCCCACAUGCAGGGUUUGCA	0.821117	0.0905078	0.877767	0.131197	0.938236	0.0371239
673	hsa-miR-551a	GCGACCCACUCUUGGUUUCCA	1.09311	0.0159624	1.16951	0.0892367	0.937924	0.0852147
674	hsa-miR-450b-5p	UUUUGCAAUAUGUUCCUGAAUA	0.952554	0.0925093	1.01538	0.0800079	0.937444	0.0172412
675	hsa-miR-4313	AGCCCCCUGGCCCCAAACCC	1.07988	0.0575228	1.15563	0.120567	0.936954	0.0479768
676	hsa-miR-4286	ACCCCACUCCUGGUACC	1.08688	0.0600699	1.16757	0.160003	0.936153	0.0768406
677	hsa-miR-1252	AGAAGGAAAUUGAAUUCAUUUA	0.938376	0.117014	1.0024	0.115534	0.935616	0.0088971
678	hsa-miR-662	UCCCACGUUGUGGCCCAGCAG	0.892042	0.00339523	0.953766	0.022399	0.935584	0.0255318
679	hsa-miR-155*	CUCCUACAUAUUAGCAUUAACA	0.787403	0.11674	0.840813	0.0149967	0.935389	0.122159
680	hsa-miR-3115	AUAUGGGUUUACUAGUUGGU	0.753969	0.140865	0.808977	0.16987	0.93432	0.0220629
681	hsa-miR-550*	UGUCUUACUCCCUCAGGCACAU	0.738907	0.012101	0.792623	0.0579389	0.934168	0.0530186
682	hsa-miR-1280	UCCCACCGCUGCCACCC	0.944971	0.258785	1.00619	0.218514	0.933236	0.0545222
683	hsa-miR-1323	UCAAAACUGAGGGGCAUUUUCU	0.745511	0.0589535	0.804938	0.133921	0.932992	0.0819864
684	hsa-miR-1226*	GUGAGGGCAUGCAGGCCUGGAUGGGG	1.02775	0.101254	1.10113	0.0399674	0.932308	0.058115
685	hsa-miR-138-1*	GCUACUUCACAACACCAGGGCC	1.05204	0.169701	1.12778	0.0127066	0.932053	0.139972
686	hsa-miR-612	GCUGGGCAGGGCUUCUGAGCUCCUU	0.810946	0.00384543	0.870823	0.0173183	0.931469	0.0229403
687	hsa-miR-516a-5p	UUCUCGAGGAAAGAAGCACUUUC	1.20471	0.186377	1.34052	0.467278	0.93102	0.185502
688	hsa-miR-632	GUGUCUGCUUCCUGUGGGA	0.863135	0.0251241	0.937113	0.147164	0.930425	0.119304
689	hsa-miR-1324	CCAGACAGAAUUCUAUGCACUUUC	0.8143	0.116304	0.874242	0.109769	0.930418	0.0162126
690	hsa-miR-126	UCGUACCGUGAGUAAUAAUGCG	0.930176	0.0282238	1.00319	0.0836703	0.92928	0.049372
691	hsa-miR-503	UAGCAGCGGGAACAGUUCUGCAG	0.720401	0.0388153	0.779151	0.0854905	0.927448	0.0519445
692	hsa-miR-224	CAAGUCACUAGUGGUUCCGUU	0.770393	0.135648	0.843356	0.0898463	0.927316	0.259634
693	hsa-miR-520a-3p	AAAGUGCUUCCCUUUGGACUGU	0.838549	0.157674	0.905768	0.178909	0.926672	0.0089605
694	hsa-miR-511	GUGUCUUUUGCUCUGCAGUCA	0.692371	0.065515	0.754854	0.148534	0.926625	0.0955426
695	hsa-miR-125b	UCCCUGAGACCCUAACUUGUGA	0.985356	0.0158102	1.07203	0.142101	0.926309	0.108037
696	hsa-miR-564	AGGCACGGUGUCAGCAGGC	0.580654	0.031756	0.626728	0.0268621	0.92625	0.0109696
697	hsa-miR-539	GGAGAAAUUAUCCUUGGUGUGU	1.0128	0.0117472	1.0969	0.0913774	0.926098	0.0664395
698	hsa-miR-548l	AAAAGUAUUUGCGGGUUUUGUC	0.967064	0.0158287	1.0477	0.0906323	0.925845	0.0649831
699	hsa-miR-3138	UGUGGACAGUGAGGUAGAGGGAGU	0.891552	0.0912113	0.971016	0.182619	0.925702	0.0801634
700	hsa-miR-571	UGAGUUGGCCAUCUGAGUGAG	0.615111	0.0235028	0.671548	0.0850491	0.925599	0.152221
701	hsa-miR-505*	GGGAGCCAGGAAGUAUUGAUGU	0.943831	0.128062	1.05604	0.215674	0.925425	0.310264
702	hsa-miR-2113	GACAGAGCCAAGCACAAAUTT	0.794037	0.197139	0.86529	0.0428142	0.924422	0.27357
703	hsa-miR-3187	UUGGCCAUGGGGCUGCGCGG	0.958444	0.0645889	1.05176	0.215167	0.924338	0.127689
704	hsa-miR-450a	UUUUGCGAUGUGUUCCUAAUAU	1.10868	0.0627203	1.20461	0.0808142	0.924185	0.114068
705	hsa-miR-650	AGGAGGCAGCGCUCUCAGGAC	0.531829	0.0611489	0.586999	0.152657	0.923705	0.13605
706	hsa-miR-615-5p	GGGGGUCCCCGGUGCUCGGAUC	1.01409	0.0892915	1.10325	0.0708395	0.923694	0.140246
707	hsa-miR-532-3p	CCUCCCACACCCAAGGCUUGCA	0.868405	0.0682746	0.951921	0.191046	0.92367	0.113653
708	hsa-miR-3121	UAAAUAGAGUAGGCAAAGGACA	0.838926	0.00720538	0.915914	0.11354	0.923528	0.12235
709	hsa-miR-325	CCUAGUAGGUGUCCAGUAAGUGU	0.985959	0.0334925	1.07015	0.055684	0.923396	0.0793451
710	hsa-miR-545	UCAGCAAACAUUUAUUGUGUGC	0.973481	0.136155	1.05375	0.0165367	0.922929	0.114727
711	hsa-miR-28-5p	AAGGAGCUCACAGUCUAUUGAG	0.763438	0.0774561	0.830029	0.119587	0.922626	0.0396101
712	hsa-miR-548a-5p	AAAAGUAAUUGCGAGUUUUACC	1.11808	0.161665	1.21026	0.0280543	0.922531	0.112194
713	hsa-miR-885-5p	UCCAUUACACUACCCUGCCUCU	0.814651	0.126456	0.881396	0.0348222	0.922159	0.107039
714	hsa-miR-7-2*	CAACAAAUCCCAGUCUACCUAA	0.793341	0.117103	0.863375	0.0214198	0.92085	0.15848
715	hsa-miR-759	GCAGAGUGCAAACAAUUUUGAC	1.17005	0.366888	1.26513	0.0415307	0.920582	0.259779
716	hsa-miR-518f*	CUCUAGAGGGAAGCACUUUCUC	0.908512	0.224806	0.981087	0.0653225	0.920437	0.167856
717	hsa-miR-144	UACAGUAUAGAUGAUGUACU	0.950585	0.105863	1.05506	0.280484	0.920157	0.144282
718	hsa-miR-422a	ACUGGACUUAGGGUCAGAAGGC	0.73781	0.13054	0.800018	0.0297727	0.919842	0.128939
719	hsa-miR-499-5p	UUAAGACUUGCAGUGAUGUUU	1.05599	0.0782718	1.15099	0.12864	0.919406	0.0347529
720	hsa-miR-4258	CCCCGCCACCGCCUUGG	1.01541	0.062104	1.11131	0.157845	0.919001	0.0746462
721	hsa-miR-4256	AUCUGACCUGAUGAAGGU	0.764704	0.00147668	0.835742	0.0741006	0.918689	0.083222
722	hsa-miR-551b*	GAAAUCAAGCGUGGGUGAGACC	0.835201	0.21492	0.912854	0.0252364	0.918539	0.260831
723	hsa-miR-935	CCAGUUACCGCUUCCGCUACCGC	0.935901	0.207428	1.01324	0.144268	0.918405	0.073953
724	hsa-miR-3141	GAGGGCGGGUGGAGGAGGA	0.968773	0.0146561	1.06116	0.103992	0.918025	0.103777
725	hsa-miR-4291	UUCAGCAGGAACAGCU	0.947546	0.0239533	1.03578	0.0649488	0.917342	0.080648
726	hsa-miR-340*	UCCGUCUCAGUUACUUUAUAGC	0.942278	0.12627	1.03231	0.0492063	0.916741	0.166016
727	hsa-miR-18a	UAAGGUGCAUCUAGUGCAGAUAG	1.03019	0.213812	1.11978	0.0499931	0.916649	0.150017
728	hsa-miR-4262	GACAUUCAGACUACCUG	1.018	0.0797722	1.1197	0.190648	0.916395	0.0847877
729	hsa-miR-548q	GCUGGUGCAAAAGUAAUGGCGG	0.818784	0.0599095	0.893613	0.0502235	0.915826	0.01557
730	hsa-miR-619	GACCUGGACAUGUUUGUGCCCAGU	0.789056	0.00458869	0.865505	0.0774129	0.91557	0.0871926
731	hsa-miR-3182	GCUUCUGUAGUGUAGUC	0.979315	0.0280156	1.07158	0.0474054	0.915374	0.0666393
732	hsa-miR-516a-3p,hsa-miR-516b*	UGCUUCCUUUCAGAGGGU	0.811908	0.161141	0.916425	0.160166	0.915295	0.335805
733	hsa-miR-802	CAGUAACAAAGAUUCAUCCUUGU	0.595795	0.0940386	0.66843	0.109508	0.91514	0.290612
734	hsa-miR-96*	AAUCAUGUGCAGUGCCAAUAUG	0.818935	0.0580509	0.89774	0.0407238	0.914626	0.106153
735	hsa-miR-3180-3p	UGGGGCGGAGCUUCCGGAGGCC	0.606388	0.0389384	0.664987	0.071225	0.913986	0.0393395
736	hsa-miR-99b	CACCCGUAGAACCGACCUUGCG	0.99718	0.000501641	1.10979	0.203223	0.913891	0.167801
737	hsa-miR-886-3p	CGCGGGUGCUUACUGACCCUU	0.547177	0.141282	0.595007	0.114355	0.913672	0.0618462
738	hsa-miR-1247	ACCCGUCCCGUUCGUCCCCGGA	0.986491	0.0922209	1.08001	0.0255013	0.912658	0.0638394
739	hsa-miR-548p	UAGCAAAAACUGCAGUUACUUU	0.910897	0.05304	0.997782	0.0364969	0.91256	0.0197782
740	hsa-miR-4312	GGCCUUGUUCCUGUCCCCA	0.839888	0.0811945	0.920229	0.075959	0.912161	0.0129399
741	hsa-miR-762	GGGGCUGGGGCCGGGGCCGAGC	1.04509	0.0117626	1.14963	0.0852853	0.911957	0.077885
742	hsa-miR-659	CUUGGUUCAGGGAGGGUCCCCA	0.794929	0.024983	0.883875	0.133214	0.911854	0.165696
743	hsa-miR-296-5p	AGGGCCCCCCCUCAAUCCUGU	0.887672	0.157062	0.976689	0.0282922	0.911569	0.187216
744	hsa-miR-129-3p	AAGCCCUUACCCCAAAAAGCAU	0.815205	0.160177	0.904748	0.244946	0.910431	0.0694441
745	hsa-miR-578	CUUCUUGUGCUCUAGGAUUGU	0.696924	0.0857594	0.802029	0.198866	0.910188	0.332613
746	hsa-miR-23a*	GGGGUUCCUGGGGAUGGGAUUU	1.04537	0.117352	1.14963	0.0140935	0.910009	0.113235
747	hsa-miR-568	AUGUAUAAAUGUAUACACAC	0.937569	0.0377464	1.03066	0.00964641	0.909545	0.0281107
748	hsa-miR-518a-3p	GAAAGCGCUUCCCUUUGCUGGA	1.21734	0.200331	1.35066	0.319958	0.909234	0.0670676
749	hsa-miR-30d	UGUAAACAUCCCCGACUGGAAG	1.04776	0.205012	1.15209	0.00279649	0.909229	0.17574
750	hsa-miR-769-3p	CUGGGAUCUCCGGGGUCUUGGUU	0.823682	0.205666	0.899328	0.136629	0.909005	0.0905899
751	hsa-miR-4278	CUAGGGGGUUUGCCCUUG	1.02251	0.0718999	1.12595	0.0106955	0.908472	0.0724868
752	hsa-miR-1256	AGGCAUUGACUUCUCACUAGCU	0.779182	0.032147	0.857731	0.0208616	0.908235	0.0153892
753	hsa-miR-1273	GGGCGACAAAGCAAGACUCUUUCUU	0.813676	0.0981758	0.894659	0.0444845	0.907876	0.0645937
754	hsa-miR-4277	GCAGUUCUGAGCACAGUACAC	0.949507	0.0084608	1.04654	0.0177339	0.90748	0.023462
755	hsa-miR-3194	GGCCAGCCACCAGGAGGGCUG	0.961058	0.041712	1.06522	0.127789	0.906389	0.0695771
756	hsa-miR-22*	AGUUCUUCAGUGGCAAGCUUUA	0.85704	0.106551	0.944344	0.0899555	0.906288	0.0265002
757	hsa-miR-4261	AGGAAACAGGGACCCA	1.0049	0.0575131	1.11531	0.155926	0.906256	0.0751326
758	hsa-miR-4267	UCCAGCUCGGUGGCAC	1.03373	0.0116995	1.14383	0.063123	0.904843	0.039706
759	hsa-miR-4266	CUAGGAGGCCUUGGCC	1.02049	0.129767	1.12593	0.0841881	0.904565	0.0476169
760	hsa-miR-497*	CAAACCACACUGUGGUGUUAGA	0.969803	0.0719859	1.10573	0.312978	0.904075	0.190797
761	hsa-miR-4321	UUAGCGGUGGACCGCCCUGCG	0.878939	0.0857449	0.971278	0.0347613	0.903929	0.0559296
762	hsa-miR-34c-5p	AGGCAGUGUAGUUAGCUGAUUGC	0.784604	0.0111712	0.869575	0.0461433	0.903898	0.0608114
763	hsa-miR-3201	GGGAUAUGAAGAAAAAU	1.0423	0.0577418	1.15447	0.0911419	0.903679	0.0213268
764	hsa-miR-492	AGGACCUGCGGGACAAGAUUCUU	0.927184	0.0188183	1.02843	0.0441451	0.902778	0.0570496
765	hsa-miR-214	ACAGCAGGCACAGACAGGCAGU	0.707065	0.093439	0.782167	0.0732429	0.902345	0.0349651
766	hsa-miR-520c-3p	AAAGUGCUUCCUUUUAGAGGGU	0.963822	0.0371502	1.10366	0.300495	0.902154	0.21197
767	hsa-miR-374a*	CUUAUCAGAUUGUAUUGUAAUU	1.08035	0.0111124	1.20687	0.153435	0.901869	0.105451
768	hsa-miR-1250	ACGGUGCUGGAUGUGGCCUUU	0.62474	0.0659975	0.69561	0.108575	0.901697	0.0458656
769	hsa-miR-331-5p	CUAGGUAUGGUCCCAGGGAUCC	0.99877	0.0572573	1.1099	0.0288104	0.900848	0.0749718
770	hsa-miR-758	UUUGUGACCUGGUCCACUAACC	0.941994	0.220124	1.0391	0.156787	0.900819	0.0759187
771	hsa-miR-1307	ACUCGGCGUGGCGUCGGUCGUG	0.746739	0.0701011	0.828612	0.0439732	0.900215	0.0368275
772	hsa-miR-142-5p	CAUAAAGUAGAAAGCACUACU	0.905109	0.0700142	1.02127	0.22261	0.900169	0.127657
773	hsa-miR-125b-1*	ACGGGUUAGGCUCUUGGGAGCU	0.83395	0.210166	0.927389	0.00532869	0.899911	0.231792
774	hsa-miR-499-3p	AACAUCACAGCAAGUCUGUGCU	0.627642	0.128787	0.697581	0.00441839	0.899173	0.178924
775	hsa-miR-18a*	ACUGCCCUAAGUGCUCCUUCUGG	0.806322	0.0634505	0.896978	0.0754351	0.899137	0.00487853
776	hsa-miR-154	UAGGUUAUCCGUGUUGCCUUCG	0.76405	0.0651429	0.873202	0.241432	0.899049	0.173976
777	hsa-miR-4303	UUCUGAGCUGAGGACAG	0.940126	0.00380848	1.0494	0.0854459	0.899	0.0768291
778	hsa-miR-129*	AAGCCCUUACCCCAAAAAGUAU	0.911884	0.184698	1.01981	0.0407673	0.898511	0.21703
779	hsa-miR-20b*	ACUGUAGUAUGGGCACUUCCAG	0.972559	0.262369	1.07452	0.080253	0.898498	0.177067
780	hsa-miR-515-5p	UUCUCCAAAAGAAAGCACUUUCUG	0.668291	0.0404695	0.744505	0.0568204	0.898173	0.0141907
781	hsa-miR-761	GCAGCAGGGUGAAACUGACACA	0.883643	0.178549	0.979969	0.0545602	0.898025	0.1322
782	hsa-miR-302c	UAAGUGCUUCCAUGUUUCAGUGG	0.998669	0.274039	1.10377	0.0828399	0.897992	0.180879
783	hsa-miR-100*	CAAGCUUGUAUCUAUAGGUAUG	0.87207	0.107709	0.969369	0.0512575	0.897944	0.063632
784	hsa-miR-607	GUUCAAAUCCAGAUCUAUAAC	0.945165	0.00865909	1.05332	0.0273121	0.897724	0.0314982
785	hsa-miR-182	UUUGGCAAUGGUAGAACUCACACU	0.78044	0.129693	0.866935	0.0729303	0.897111	0.0741309
786	hsa-miR-4260	CUUGGGGCAUGGAGUCCCA	0.868774	0.0447456	0.97022	0.0594579	0.895709	0.00877259
787	hsa-miR-129-5p	CUUUUUGCGGUCUGGGCUUGC	0.780834	0.035832	0.895543	0.224869	0.895106	0.184748
788	hsa-miR-181a-2*	ACCACUGACCGUUGACUGUACC	0.84968	0.0285035	0.957773	0.111852	0.894983	0.13428
789	hsa-miR-151-5p	UCGAGGAGCUCACAGUCUAGU	0.770476	0.089655	0.863988	0.136639	0.894751	0.0377352
790	hsa-miR-602	GACACGGGCGACAGCUGCGGCCC	0.939254	0.0450274	1.04967	0.0162757	0.894586	0.0290258
791	hsa-miR-887	GUGAACGGGCGCCAUCCCGAGG	0.959937	0.116825	1.07686	0.0408803	0.894124	0.14243
792	hsa-miR-635	ACUUGGGCACUGAAACAAUGUCC	0.533854	0.0361442	0.613286	0.161997	0.893883	0.17718
793	hsa-miR-611	GCGAGGACCCCUCGGGGUCUGAC	0.86465	0.0649209	0.966996	0.0374296	0.893531	0.0325506
794	hsa-miR-4311	GAAAGAGAGCUGAGUGUG	0.926862	0.0167416	1.04464	0.13257	0.893435	0.0973556
795	hsa-miR-520d-5p	CUACAAAGGGAAGCCCUUUC	0.669056	0.0659084	0.761784	0.106991	0.89316	0.211961
796	hsa-miR-664*	ACUGGCUAGGGAAAAUGAUUGGAU	0.850132	0.0663158	0.95117	0.0408924	0.893101	0.0313243
797	hsa-miR-3175	CGGGGAGAGAACGCAGUGACGU	0.80693	0.0478366	0.904576	0.00448493	0.892196	0.0573065
798	hsa-miR-216a	UAAUCUCAGCUGGCAACUGUGA	0.871582	0.153889	0.973887	0.0573009	0.891847	0.105541
799	hsa-miR-1470	GCCCUCCGCCCGUGCACCCCG	1.07708	0.226293	1.24509	0.194955	0.890205	0.321135
800	hsa-miR-575	GAGCCAGUUGGACAGGAGC	0.802832	0.0750191	0.90248	0.0909283	0.889913	0.0065366
801	hsa-miR-4299	GCUGGUGACAUGAGAGGC	0.890508	0.0872113	1.02234	0.264996	0.88989	0.145358
802	hsa-miR-4269	GCAGGCACAGACAGCCCUGGC	0.842984	0.0121792	0.948772	0.0586822	0.889805	0.0421982
803	hsa-miR-381	UAUACAAGGGCAAGCUCUCUGU	0.903273	0.142142	1.03831	0.148995	0.888917	0.264454
804	hsa-miR-34c-3p	AAUCACUAACCACACGGCCAGG	0.694187	0.146218	0.790849	0.0653947	0.888457	0.258353
805	hsa-miR-2909	GUUAGGGCCAACAUCUCUUGG	0.827766	0.0832433	0.931013	0.0758454	0.888409	0.0170369
806	hsa-miR-4287	UCUCCCUUGAGGGCACUUU	0.872856	0.0496579	0.982575	0.0141788	0.888064	0.0377236
807	hsa-miR-4281	GGGUCCCGGGGAGGGGGG	1.00475	0.068263	1.13126	0.0114018	0.887907	0.0513933
808	hsa-miR-1295	UUAGGCCGCAGAUCUGGGUGA	0.635905	0.0631238	0.717006	0.00857121	0.887479	0.0986471
809	hsa-miR-4253	AGGGCAUGUCCAGGGGGU	0.925935	0.0250376	1.05337	0.127774	0.886991	0.131362
810	hsa-miR-4310	GCAGCAUUCAUGUCCC	0.995663	0.0650086	1.12201	0.0421942	0.886929	0.0245856
811	hsa-miR-346	UGUCUGCCCGCAUGCCUGCCUCU	0.601936	0.0120343	0.707994	0.208436	0.886098	0.243873
812	hsa-miR-4283	UGGGGCUCAGCGAGUUU	0.953336	0.0854917	1.07849	0.135557	0.885975	0.0320903
813	hsa-miR-98	UGAGGUAGUAAGUUGUAUUGUU	0.789304	0.115162	0.903723	0.0906722	0.884235	0.216148
814	hsa-miR-4295	CAGUGCAAUGUUUUCCUU	0.937426	0.0804138	1.06322	0.0426393	0.883911	0.11108
815	hsa-miR-628-3p	UCUAGUAAGAGUGGCAGUCGA	0.846918	0.32131	0.951114	0.320824	0.883749	0.0397242
816	hsa-miR-4293	CAGCCUGACAGGAACAG	0.985222	0.107577	1.11665	0.0175765	0.88317	0.11024
817	hsa-miR-4316	GGUGAGGCUAGCUGGUG	1.0233	0.1001	1.16077	0.146024	0.883139	0.0248625
818	hsa-miR-3128	UCUGGCAAGUAAAAAACUCUCAU	0.784373	0.0497664	0.894063	0.0780576	0.883109	0.132764
819	hsa-miR-744*	CUGUUGCCACUAACCUCAACCU	0.980341	0.164541	1.11006	0.00363959	0.882902	0.145332
820	hsa-miR-720	UCUCGCUGGGGCCUCCA	0.883078	0.2364	0.995372	0.216538	0.882227	0.0455751
821	hsa-miR-187	UCGUGUCUUGUGUUGCAGCCGG	0.993668	0.245833	1.11888	0.086902	0.882224	0.151193
822	hsa-miR-3178	GGGGCGCGGCCGGAUCG	0.986021	0.0971525	1.11657	0.0492583	0.882022	0.0480989
823	hsa-miR-4297	UGCCUUCCUGUCUGUG	0.983082	0.104551	1.11415	0.0210643	0.881631	0.0771706
824	hsa-miR-558	UGAGCUGCUGUACCAAAAU	0.787072	0.0269291	0.893796	0.0554842	0.881357	0.0245832
825	hsa-miR-10b	UACCCUGUAGAACCGAAUUUGUG	0.910952	0.0504111	1.03743	0.122383	0.881348	0.055378
826	hsa-miR-124	UAAGGCACGCGGUGAAUGCC	0.711921	0.183702	0.818025	0.061085	0.881134	0.290366
827	hsa-miR-302a*	ACUUAAACGUGGAUGUACUUGCU	0.954991	0.105542	1.08295	0.0190978	0.881121	0.081919
828	hsa-miR-338-5p	AACAAUAUCCUGGUGCUGAGUG	0.9614	0.00770426	1.11122	0.215031	0.880997	0.163547
829	hsa-miR-4304	CCGGCAUGUCCAGGGCA	0.946441	0.0709064	1.07892	0.144324	0.880697	0.0520885
830	hsa-miR-549	UGACAACUAUGGAUGAGCUCU	0.722201	0.0170327	0.820343	0.00955941	0.880303	0.0105048
831	hsa-miR-3166	CGCAGACAAUGCCUACUGGCCUA	0.77329	0.0915737	0.879216	0.00921556	0.880117	0.113379
832	hsa-miR-139-3p	GGAGACGCGGCCCUGUUGGAGU	0.913327	0.0184998	1.03831	0.016636	0.879883	0.0319149
833	hsa-miR-486-3p	CGGGGCAGCUCAGUACAGGAU	0.720707	0.174411	0.827895	0.0570068	0.879869	0.271254
834	hsa-miR-1266	CCUCAGGGCUGUAGAACAGGGCU	0.720372	0.119489	0.820702	0.154136	0.879592	0.0196035
835	hsa-miR-675	UGGUGCGGAGAGGGCCCACAGUG	0.746183	0.100623	0.846615	0.0434599	0.87948	0.0737067
836	hsa-miR-367	AAUUGCACUUUAGCAAUGGUGA	1.00509	0.0386529	1.14644	0.115325	0.87946	0.0547527
837	hsa-miR-1301	UUGCAGCUGCCUGGGAGUGACUUC	0.605994	0.125992	0.689468	0.144834	0.879134	0.00193855
838	hsa-miR-423-5p	UGAGGGGCAGAGAGCGAGACUUU	0.939151	0.0105251	1.06879	0.0124561	0.878822	0.0200898
839	hsa-miR-1203	CCCGGAGCCAGGAUGCAGCUC	0.935533	0.0870189	1.06359	0.0382435	0.878697	0.0502209
840	hsa-miR-574-5p	UGAGUGUGUGUGUGUGAGUGUGU	0.976228	0.111574	1.13053	0.155586	0.878628	0.219611
841	hsa-miR-2054	UAAAUUAAAUUUAUAUUACAGTT	0.991861	0.144025	1.13539	0.0517828	0.877387	0.166866
842	hsa-miR-627	GUGAGUCUCUAAGAAAAGAGGA	0.707628	0.0518029	0.806705	0.0113891	0.876817	0.0518365
843	hsa-miR-922	GCAGCAGAGAAUAGGACUACGUC	0.89567	0.162537	1.01909	0.0345243	0.876691	0.129792
844	hsa-miR-1322	GAUGAUGCUGCUGAUGCUG	0.714195	0.0178412	0.818336	0.0864023	0.876475	0.0707389
845	hsa-miR-610	UGAGCUAAAUGUGUGCUGGGA	0.808621	0.021442	0.923983	0.00330021	0.875194	0.026332
846	hsa-miR-589*	UCAGAACAAAUGCCGGUUCCCAGA	0.835931	0.014232	0.959585	0.0921955	0.874462	0.0691856
847	hsa-miR-197	UUCACCACCUUCUCCACCCAGC	0.542134	0.0118221	0.662576	0.22947	0.87371	0.320434
848	hsa-miR-3159	UAGGAUUACAAGUGUCGGCCAC	0.79542	0.0768901	0.909334	0.0466867	0.873709	0.0396988
849	hsa-miR-4288	UUGUCUGCUGAGUUUCC	0.953412	0.0397306	1.09315	0.0795889	0.87316	0.0272271
850	hsa-miR-4282	UAAAAUUUGCAUCCAGGA	0.92652	0.0273973	1.07481	0.156076	0.87309	0.152275
851	hsa-miR-152	UCAGUGCAUGACAGAACUUGG	0.922023	0.084928	1.08795	0.315093	0.872786	0.174714
852	hsa-miR-661	UGCCUGGGUCUCUGGCCUGCGCGU	0.733924	0.0822519	0.875257	0.201602	0.872492	0.29494
853	hsa-miR-548d-3p	CAAAAACCACAGUUUCUUUUGC	0.887515	0.0237034	1.01999	0.0588094	0.872242	0.0735296
854	hsa-miR-4284	GGGCUCACAUCACCCCAU	0.935816	0.0279942	1.07875	0.0952548	0.872047	0.102953
855	hsa-miR-548m	CAAAGGUAUUUGUGGUUUUUG	0.858776	0.0455195	0.985174	0.0607787	0.871934	0.00758805
856	hsa-miR-16	UAGCAGCACGUAAAUAUUGGCG	0.589263	0.0179945	0.694769	0.151488	0.871687	0.215964
857	hsa-miR-4294	GGGAGUCUACAGCAGGG	0.924508	0.0649878	1.06114	0.0824351	0.871495	0.0064591
858	hsa-miR-3167	AGGAUUUCAGAAAUACUGGUGU	0.902567	0.00420449	1.03955	0.0867713	0.87143	0.0767826
859	hsa-miR-4324	CCCUGAGACCCUAACCUUAA	0.958195	0.114916	1.09822	0.103037	0.871425	0.0228803
860	hsa-miR-374b*	CUUAGCAGGUUGUAUUAUCAUU	0.88451	0.147653	1.02634	0.25635	0.871015	0.073691
861	hsa-miR-1202	GUGCCAGCUGCAGUGGGGGAG	0.882989	0.0925496	1.01343	0.0987586	0.870971	0.00644712
862	hsa-miR-1306	ACGUUGGCUCUGGUGGUG	0.87788	0.0621263	1.00801	0.0359346	0.870356	0.0306052
863	hsa-miR-488*	CCCAGAUAAUGGCACUCUCAA	0.781889	0.0663768	0.912556	0.199603	0.869661	0.117484
864	hsa-miR-573	CUGAAGUGAUGUGUAACUGAUCAG	0.735829	0.0730802	0.850711	0.139934	0.869657	0.0571459
865	hsa-miR-624	CACAAGGUAUUGGUAUUACCU	0.667902	0.127081	0.785997	0.110093	0.869605	0.283485
866	hsa-miR-101	UACAGUACUGUGAUAACUGAA	0.718237	0.0548632	0.829115	0.107821	0.869317	0.046878
867	hsa-miR-122*	AACGCCAUUAUCACACUAAAUA	0.89066	0.108382	1.02334	0.0904765	0.869058	0.0290744
868	hsa-let-7d	AGAGGUAGUAGGUUGCAUAGUU	0.801308	0.148032	0.919282	0.0423271	0.868881	0.121023
869	hsa-miR-1227	CGUGCCACCCUUUUCCCCAG	0.864397	0.0784137	0.994145	0.049254	0.8686	0.0358415
870	hsa-miR-128	UCACAGUGAACCGGUCUCUUU	0.676797	0.0845587	0.791974	0.198175	0.868398	0.110529
871	hsa-miR-616*	ACUCAAAACCCUUCAGUGACUU	0.82471	0.0671544	0.953107	0.0476879	0.868135	0.113895
872	hsa-miR-876-5p	UGGAUUUCUUUGUGAAUCACCA	0.889528	0.187141	1.01942	0.118551	0.867779	0.0826607
873	hsa-miR-4255	CAGUGUUCAGAGAUGGA	0.966384	0.055294	1.11539	0.0501938	0.866169	0.0105951
874	hsa-miR-3151	GGUGGGGCAAUGGGAUCAGGU	0.853494	0.0474634	0.992049	0.145628	0.866155	0.0793035
875	hsa-miR-874	CUGCCCUGGCCCGAGGGACCGA	0.908323	0.183623	1.07439	0.359574	0.865296	0.118687
876	hsa-miR-1228*	GUGGGCGGGGGCAGGUGUGUG	0.869258	0.086004	1.0046	0.0268258	0.86444	0.0625268
877	hsa-miR-590-3p	UAAUUUUAUGUAUAAGCUAGU	1.05583	0.0725752	1.22828	0.173615	0.864054	0.063045
878	hsa-miR-148b	UCAGUGCAUCACAGAACUUUGU	0.721696	0.0483475	0.835148	0.0430611	0.86381	0.013352
879	hsa-miR-671-5p	AGGAAGCCCUGGAGGGGCUGGAG	0.673466	0.193799	0.773526	0.0649396	0.86317	0.178074
880	hsa-miR-3119	UGGCUUUUAACUUUGAUGGC	0.775493	0.122773	0.896091	0.0816175	0.862757	0.0584278
881	hsa-miR-654-3p	UAUGUCUGCUGACCAUCACCUU	0.770523	0.0356798	0.902485	0.149374	0.862319	0.103191
882	hsa-miR-495	AAACAAACAUGGUGCACUUCUU	0.703772	0.0134156	0.824334	0.123728	0.862237	0.113143
883	hsa-miR-626	AGCUGUCUGAAAAUGUCUU	0.846882	0.0644923	0.988868	0.15231	0.861614	0.0674913
884	hsa-miR-4330	CCUCAGAUCAGAGCCUUGC	0.912056	0.033285	1.06649	0.149319	0.861455	0.0894024
885	hsa-miR-617	AGACUUCCCAUUUGAAGGUGGC	0.627183	0.0185019	0.764265	0.224678	0.861417	0.277448
886	hsa-miR-497	CAGCAGCACACUGUGGUUUGU	0.720028	0.158494	0.841014	0.038185	0.861309	0.227563
887	hsa-miR-3164	UGUGACUUUAAGGGAAAUGGCG	0.831155	0.0709931	0.966621	0.018598	0.860722	0.0900051
888	hsa-miR-195	UAGCAGCACAGAAAUAUUGGC	0.70362	0.163328	0.832385	0.0876325	0.860403	0.286799
889	hsa-miR-193b*	CGGGGUUUUGAGGGCGAGAUGA	0.735165	0.0497887	0.865071	0.102561	0.859282	0.159429
890	hsa-miR-7-1*	CAACAAAUCACAGUCUGCCAUA	0.811899	0.0940699	0.950571	0.0583899	0.858776	0.151713
891	hsa-miR-886-5p	CGGGUCGGAGUUAGCUCAAGCGG	1.10793	0.291098	1.29189	0.00674788	0.857031	0.220851
892	hsa-miR-369-3p	AAUAAUACAUGGUUGAUCUUU	0.979982	0.206087	1.13759	0.118555	0.856669	0.0918833
893	hsa-miR-34a	UGGCAGUGUCUUAGCUGGUUGU	0.756286	0.0636131	0.883369	0.0565723	0.855587	0.0172189
894	hsa-miR-3172	UGGGGUUUUGCAGUCCUUA	0.746309	0.0298416	0.873419	0.0214226	0.855145	0.0551408
895	hsa-miR-301b	CAGUGCAAUGAUAUUGUCAAAGC	0.869049	0.0893925	1.01971	0.0414882	0.854742	0.122441
896	hsa-miR-519d	CAAAGUGCCUCCCUUUAGAGUG	1.05613	0.238687	1.25022	0.0851229	0.85323	0.249009
897	hsa-miR-637	ACUGGGGGCUUUCGGGCUCUGCGU	0.671706	0.0062839	0.798743	0.129803	0.852855	0.146464
898	hsa-miR-496	UGAGUAUUACAUGGCCAAUCUC	0.872869	0.147661	1.02185	0.146769	0.852622	0.0220411
899	hsa-miR-4320	GGGAUUCUGUAGCUUCCU	1.01711	0.0737597	1.19394	0.10354	0.852423	0.0121448
900	hsa-miR-4272	CAUUCAACUAGUGAUUGU	0.968628	0.0883542	1.13546	0.0630502	0.852224	0.030491
901	hsa-miR-656	AAUAUUAUACAGUCAACCUCU	0.906579	0.0827414	1.06603	0.120422	0.851472	0.0185687
902	hsa-miR-3168	GAGUUCUACAGUCAGAC	0.97608	0.0512893	1.14837	0.0976158	0.85115	0.0276884
903	hsa-miR-338-3p	UCCAGCAUCAGUGAUUUUGUUG	0.839483	0.186486	0.984977	0.0144008	0.850994	0.176888
904	hsa-miR-1181	CCGUCGCCGCCACCCGAGCCG	0.983591	0.0273148	1.15663	0.0125566	0.850319	0.0143847
905	hsa-miR-643	ACUUGUAUGCUAGCUCAGGUAG	0.967456	0.043375	1.13792	0.0149655	0.850018	0.0269386
906	hsa-miR-647	GUGGCUGCACUCACUUCCUUC	0.673295	0.0136103	0.808695	0.167438	0.849026	0.158958
907	hsa-miR-4329	CCUGAGACCCUAGUUCCAC	0.904155	0.00700773	1.06964	0.100727	0.848744	0.073374
908	hsa-miR-572	GUCCGCUCGGCGGUGGCCCA	0.802684	0.0117561	0.947299	0.0416571	0.848433	0.0497196
909	hsa-miR-300	UAUACAAGGGCAGACUCUCUCU	0.940794	0.122919	1.10857	0.0203562	0.847783	0.0953138
910	hsa-miR-542-3p	UGUGACAGAUUGAUAACUGAAA	0.591948	0.0654305	0.709602	0.171094	0.847722	0.112189
911	hsa-miR-3186-5p	CAGGCGUCUGUCUACGUGGCUU	0.802048	0.127423	0.945488	0.0277565	0.846677	0.109913
912	hsa-let-7f	UGAGGUAGUAGAUUGUAUAGUU	0.690031	0.131945	0.824945	0.0694124	0.846181	0.231143
913	hsa-miR-379*	UAUGUAACAUGGUCCACUAACU	0.985155	0.253486	1.17107	0.331258	0.844408	0.0223993
914	hsa-miR-132	UAACAGUCUACAGCCAUGGUCG	0.866425	0.00181934	1.02737	0.03229	0.843734	0.0247476
915	hsa-miR-92b*	AGGGACGGGACGCGGUGCAGUG	1.00023	0.122413	1.18585	0.0735203	0.841885	0.0510327
916	hsa-miR-584	UUAUGGUUUGCCUGGGACUGAG	0.960345	0.00404336	1.21113	0.410459	0.841849	0.288647
917	hsa-miR-27a	UUCACAGUGGCUAAGUUCCGC	0.78844	0.00407537	0.936808	0.0186388	0.841746	0.0123972
918	hsa-miR-21	UAGCUUAUCAGACUGAUGUUGA	0.774897	0.0115455	0.927206	0.11731	0.841682	0.0940378
919	hsa-miR-937	AUCCGCGCUCUGACUCUCUGCC	0.746769	0.0968979	0.904575	0.122815	0.840566	0.221244
920	hsa-miR-4314	CUCUGGGAAAUGGGACAG	0.753647	0.0508714	0.900267	0.0959165	0.838889	0.0328702
921	hsa-miR-449a	UGGCAGUGUAUUGUUAGCUGGU	0.901804	0.171266	1.07035	0.0867793	0.838799	0.0920031
922	hsa-miR-199a-5p	CCCAGUGUUCAGACUACCUGUUC	0.737061	0.117217	0.883356	0.0359244	0.837778	0.166766
923	hsa-miR-589	UGAGAACCACGUCUGCUCUGAG	0.94363	0.013909	1.12917	0.0600358	0.837196	0.05683
924	hsa-miR-658	GGCGGAGGGAAGUAGGUCCGUUGGU	0.891617	0.0409091	1.07354	0.157235	0.836724	0.0844429
925	hsa-miR-183*	GUGAAUUACCGAAGGGCCAUAA	0.894351	0.125155	1.06709	0.0974455	0.836255	0.0409205
926	hsa-miR-875-5p	UAUACCUCAGUUUUAUCAGGUG	0.884701	0.125401	1.06015	0.0172802	0.835577	0.131906
927	hsa-miR-212	UAACAGUCUCCAGUCACGGCC	0.732114	0.0922657	0.876152	0.0141022	0.834861	0.0918702
928	hsa-miR-1468	CUCCGUUUGCCUGUUUCGCUG	0.80957	0.159223	0.967861	0.0241469	0.83466	0.143686
929	hsa-miR-186*	GCCCAAAGGUGAAUUUUUUGGG	0.931519	0.206975	1.11051	0.174567	0.834479	0.0552015
930	hsa-miR-27b*	AGAGCUUAGCUGAUUGGUGAAC	0.842225	0.0693209	1.01247	0.0483292	0.834436	0.108298
931	hsa-miR-148a	UCAGUGCACUACAGAACUUUGU	0.721926	0.145835	0.8632	0.0270268	0.834101	0.142831
932	hsa-miR-518f	GAAAGCGCUUCUCUUUAGAGG	1.16048	0.223638	1.40703	0.37202	0.832877	0.0612705
933	hsa-miR-218	UUGUGCUUGAUCUAACCAUGU	0.670127	0.0191741	0.80658	0.0690467	0.832859	0.0475241
934	hsa-miR-490-5p	CCAUGGAUCUCCAGGUGGGU	1.05111	0.176387	1.29089	0.396679	0.832565	0.119199
935	hsa-miR-134	UGUGACUGGUUGACCAGAGGGG	0.802933	0.147159	0.961139	0.122991	0.832416	0.0465897
936	hsa-let-7c	UGAGGUAGUAGGUUGUAUGGUU	0.697182	0.165822	0.851623	0.0845114	0.832411	0.277318
937	hsa-miR-301a	CAGUGCAAUAGUAUUGUCAAAGC	0.849326	0.0513783	1.02276	0.0813764	0.831057	0.0158885
938	hsa-miR-770-5p	UCCAGUACCACGUGUCAGGGCCA	0.832935	0.0809794	1.00137	0.0513943	0.83081	0.038228
939	hsa-miR-519c-3p	AAAGUGCAUCUUUUUAGAGGAU	0.794044	0.197406	0.954456	0.0131433	0.830589	0.195389
940	hsa-miR-520f	AAGUGCUUCCUUUUAGAGGGUU	0.689594	0.196884	0.826022	0.0546636	0.828765	0.183507
941	hsa-miR-3197	GGAGGCGCAGGCUCGGAAAGGCG	0.853539	0.0966458	1.02997	0.0175703	0.828025	0.0797085
942	hsa-miR-525-5p	CUCCAGAGGGAUGCACUUUCU	0.934393	0.18532	1.12561	0.0702606	0.826593	0.113043
943	hsa-miR-591	AGACCAUGGGUUCUCAUUGU	0.831773	0.000607389	1.01611	0.133947	0.825721	0.108251
944	hsa-miR-490-3p	CAACCUGGAGGACUCCAUGCUG	0.891901	0.203052	1.07491	0.0733234	0.82522	0.13261
945	hsa-miR-3146	CAUGCUAGGAUAGAAAGAAUGG	0.846482	0.119757	1.02475	0.117088	0.824746	0.022629
946	hsa-miR-377	AUCACACAAAGGCAACUUUUGU	0.769761	0.190922	0.951036	0.101202	0.824743	0.288515
947	hsa-miR-604	AGGCUGCGGAAUUCAGGAC	0.698941	0.0206213	0.90148	0.29628	0.823565	0.293547
948	hsa-miR-2276	UCUGCAAGUGUCAGAGGCGAGG	0.813421	0.185205	1.01115	0.128246	0.82268	0.287503
949	hsa-miR-18b*	UGCCCUAAAUGCCCCUUCUGGC	1.05739	0.0193039	1.29645	0.179012	0.822415	0.098668
950	hsa-miR-764	GCAGGUGCUCACUUGUCCUCCU	0.671972	0.0321674	0.818339	0.0279339	0.820948	0.0112852
951	hsa-miR-138	AGCUGGUGUUGUGAAUCAGGCCG	0.655618	0.0140088	0.804027	0.0822546	0.818811	0.0663438
952	hsa-miR-561	CAAAGUUUAAGAUCCUUGAAGU	0.714975	0.0524319	0.877498	0.1223	0.818575	0.0543358
953	hsa-miR-488	UUGAAAGGCUAUUUCUUGGUC	0.800082	0.107928	0.979741	0.15089	0.817842	0.0157962
954	hsa-miR-223	UGUCAGUUUGUCAAAUACCCCA	0.800569	0.0825335	0.977819	0.0495665	0.81764	0.0429588
955	hsa-miR-29c*	UGACCGAUUUCUCCUGGUGUUC	0.848542	0.0105801	1.04317	0.0961253	0.817366	0.0854605
956	hsa-miR-409-3p	GAAUGUUGCUCGGUGAACCCCU	0.732773	0.184754	0.900413	0.0255384	0.817057	0.228363
957	hsa-miR-141	UAACACUGUCUGGUAAAGAUGG	0.815746	0.213302	1.00257	0.0174285	0.815626	0.226934
958	hsa-miR-412	ACUUCACCUGGUCCACUAGCCGU	0.88178	0.0869303	1.08176	0.0150784	0.814654	0.0690048
959	hsa-let-7g	UGAGGUAGUAGUUUGUACAGUU	0.73569	0.17111	0.910187	0.0459074	0.814062	0.229054
960	hsa-miR-566	GGGCGCCUGUGAUCCCAAC	0.85033	0.0272715	1.04783	0.100417	0.814007	0.0519827
961	hsa-miR-1537	AAAACCGUCUAGUUACAGUUGU	0.848925	0.239629	1.03589	0.0670311	0.813732	0.178671
962	hsa-miR-4271	GGGGGAAGAAAAGGUGGGG	0.923303	0.0175999	1.13791	0.0900913	0.81334	0.0489274
963	hsa-miR-106a*	CUGCAAUGUAAGCACUUCUUAC	0.845232	0.0972411	1.03832	0.023491	0.813185	0.0752546
964	hsa-miR-506	UAAGGCACCCUUCUGAGUAGA	0.618461	0.171366	0.782634	0.108052	0.813095	0.331219
965	hsa-miR-455-5p	UAUGUGCCUUUGGACUACAUCG	0.627342	0.193164	0.76463	0.0781578	0.811781	0.169646
966	hsa-miR-302c*	UUUAACAUGGGGGUACCUGCUG	0.96954	0.0355439	1.2027	0.152175	0.810759	0.0730302
967	hsa-miR-548b-5p	AAAAGUAAUUGUGGUUUUGGCC	0.893877	0.116623	1.10109	0.0694758	0.81008	0.054802
968	hsa-miR-107	AGCAGCAUUGUACAGGGCUAUCA	0.667983	0.0375106	0.830417	0.0674067	0.808893	0.11083
969	hsa-miR-596	AAGCCUGCCCGGCUCCUCGGG	0.690669	0.00766664	0.8567	0.0481251	0.807723	0.0543229
970	hsa-miR-424	CAGCAGCAAUUCAUGUUUUGAA	0.675347	0.0347916	0.861946	0.231581	0.807226	0.176516
971	hsa-miR-563	AGGUUGACAUACGUUUCCC	0.799908	0.0684013	0.995718	0.147671	0.80713	0.0510068
972	hsa-miR-663	AGGCGGGGCGCCGCGGGACCGC	0.754208	0.0143692	0.943664	0.121155	0.80489	0.0881109
973	hsa-miR-384	AUUCCUAGAAAUUGUUCAUA	0.915102	0.17449	1.13701	0.014945	0.803896	0.142898
974	hsa-miR-143*	GGUGCAGUGCUGCAUCUCUGGU	0.833092	0.30761	1.02274	0.104012	0.803429	0.219062
975	hsa-miR-431	UGUCUUGCAGGCCGUCAUGCA	0.582728	0.0320063	0.731484	0.115252	0.80316	0.0827895
976	hsa-miR-330-5p	UCUCUGGGCCUGUGUCUUAGGC	0.715583	0.0599447	0.890764	0.0623058	0.802947	0.0111325
977	hsa-miR-877	GUAGAGGAGAUGGCGCAGGG	0.999939	0.0178456	1.3129	0.402761	0.801419	0.259445
978	hsa-miR-644	AGUGUGGCUUUCUUAGAGC	0.624702	0.00657842	0.790102	0.128176	0.800518	0.12154
979	hsa-miR-924	AGAGUCUUGUGAUGUCUUGC	0.740133	0.195079	0.918156	0.105837	0.799172	0.120347
980	hsa-miR-146b-3p	UGCCCUGUGGACUCAGUUCUGG	0.879495	0.111466	1.09945	0.117236	0.79908	0.0161758
981	hsa-miR-498	UUUCAAGCCAGGGGGCGUUUUUC	0.829212	0.0675547	1.03719	0.0597037	0.79893	0.0191437
982	hsa-miR-151-3p	CUAGACUGAAGCUCCUUGAGG	0.735109	0.0276787	0.920271	0.0229542	0.79867	0.0101556
983	hsa-miR-99a	AACCCGUAGAUCCGAUCUUGUG	0.89207	0.180027	1.11602	0.0135281	0.79841	0.151633
984	hsa-miR-3143	AUAACAUUGUAAAGCGCUUCUUUCG	0.798578	0.0838202	1.01108	0.199834	0.797202	0.0746608
985	hsa-let-7i	UGAGGUAGUAGUUUGUGCUGUU	0.634724	0.0410935	0.815322	0.14808	0.796203	0.195009
986	hsa-miR-142-3p	UGUAGUGUUUCCUACUUUAUGGA	0.687229	0.0309493	0.868006	0.112034	0.796063	0.0670927
987	hsa-miR-1471	GCCCGCGUGUGGAGCCAGGUGU	0.897613	0.195276	1.13161	0.0175984	0.794654	0.184923
988	hsa-miR-483-5p	AAGACGGGAGGAAAGAAGGGAG	0.668568	0.113847	0.853415	0.0874368	0.794407	0.214793
989	hsa-miR-623	AUCCCUUGCAGGGGCUGUUGGGU	0.951327	0.101947	1.19675	0.0195471	0.794336	0.072212
990	hsa-miR-147b	GUGUGCGGAAAUGCUUCUGCUA	0.914882	0.159062	1.16271	0.28702	0.794162	0.0592395
991	hsa-miR-31	AGGCAAGAUGCUGGCAUAGCU	0.653362	0.0560508	0.822075	0.0375785	0.794042	0.031885
992	hsa-miR-205	UCCUUCAUUCCACCGGAGUCUG	0.707632	0.0156282	0.895531	0.0626106	0.791505	0.0378863
993	hsa-miR-652	AAUGGCGCCACUAGGGUUGUG	0.876795	0.0990396	1.11448	0.0694135	0.791034	0.138135
994	hsa-miR-320e	AAAGCUGGGUUGAGAAGG	0.696516	0.0296282	0.886996	0.123814	0.790623	0.0769583
995	hsa-miR-145*	GGAUUCCUGGAAAUACUGUUCU	0.6689	0.160094	0.840973	0.0833078	0.789834	0.112126
996	hsa-miR-455-3p	GCAGUCCAUGGGCAUAUACAC	0.932526	0.118124	1.18146	0.137799	0.788832	0.00797625
997	hsa-miR-186	CAAAGAAUUCUCCUUUUGGGCU	0.833544	0.0663014	1.05992	0.0905864	0.78662	0.00467549
998	hsa-miR-182*	UGGUUCUAGACUUGCCAACUA	0.625992	0.161331	0.815736	0.0975385	0.784829	0.291616
999	hsa-miR-100	AACCCGUAGAUCCGAACUUGUG	0.834898	0.0277792	1.06443	0.0145838	0.784613	0.0368477
1000	hsa-miR-374b	AUAUAAUACAACCUGCUAAGUG	0.921185	0.0513679	1.17746	0.0999115	0.783316	0.0228409
1001	hsa-miR-485-3p	GUCAUACACGGCUCUCCUCUCU	0.844881	0.138853	1.07632	0.0479867	0.782876	0.0941036
1002	hsa-miR-147	GUGUGUGGAAAUGCUUCUGC	0.612667	0.0656729	0.808727	0.163925	0.781861	0.239685
1003	hsa-miR-149	UCUGGCUCCGUGUCUUCACUCCC	0.780207	0.0936265	0.99646	0.0844833	0.781805	0.027675
1004	hsa-miR-16-2*	CCAAUAUUACUGUGCUGCUUUA	0.798196	0.1695	1.01862	0.167958	0.780498	0.0377076
1005	hsa-miR-639	AUCGCUGCGGUUGCGAGCGCUGU	0.706936	0.0318119	0.909988	0.0686692	0.780404	0.0938491
1006	hsa-miR-184	UGGACGGAGAACUGAUAAGGGU	0.758589	0.011049	0.974493	0.0414236	0.778908	0.0217714
1007	hsa-miR-337-3p	CUCCUAUAUGAUGCCUUUCUUC	0.819198	0.177118	1.05788	0.0384262	0.777928	0.195684
1008	hsa-miR-1915	CCCCAGGGCGACGCGGCGGG	0.961954	0.206139	1.25739	0.116932	0.776016	0.236108
1009	hsa-miR-15a	UAGCAGCACAUAAUGGUUUGUG	0.598786	0.0309672	0.796157	0.17775	0.775772	0.212095
1010	hsa-let-7e	UGAGGUAGGAGGUUGUAUAGUU	0.724019	0.13372	0.946517	0.0906777	0.775254	0.215547
1011	hsa-miR-616	AGUCAUUGGAGGGUUUGAGCAG	0.803521	0.159938	1.03376	0.0412719	0.774807	0.123781
1012	hsa-miR-191*	GCUGCGCUUGGAUUUCGUCCCC	0.952338	0.184239	1.22661	0.0780658	0.773186	0.100993
1013	hsa-miR-10a	UACCCUGUAGAUCCGAAUUUGUG	0.787081	0.24416	1.01301	0.0475943	0.772165	0.204746
1014	hsa-miR-518d-5p,hsa-miR-520c-5p,hsa-miR-526a	CUCUAGAGGGAAGCACUUUCUG	1.03148	0.00465781	1.35806	0.238373	0.771712	0.138884
1015	hsa-miR-1281	UCGCCUCCUCCUCUCCC	0.811174	0.101194	1.07335	0.149601	0.76979	0.201571
1016	hsa-miR-222	AGCUACAUCUGGCUACUGGGU	0.757254	0.0176618	0.988665	0.0529374	0.767514	0.0589604
1017	hsa-miR-380*	UGGUUGACCAUAGAACAUGCGC	0.517939	0.0283583	0.708119	0.23518	0.767084	0.214716
1018	hsa-miR-550	AGUGCCUGAGGGAGUAAGAGCCC	0.680433	0.122568	0.890698	0.0254516	0.766212	0.159504
1019	hsa-miR-105	UCAAAUGCUCAGACUCCUGUGGU	0.844306	0.0816966	1.1143	0.218467	0.765217	0.0767097
1020	hsa-miR-3181	AUCGGGCCCUCGGCGCCGG	0.653172	0.0692868	0.855754	0.00440285	0.763488	0.0848939
1021	hsa-miR-202	AGAGGUAUAGGGCAUGGGAA	0.71564	0.000223592	0.958643	0.199013	0.762929	0.15815
1022	hsa-miR-199b-5p	CCCAGUGUUUAGACUAUCUGUUC	0.780027	0.150123	1.01876	0.0567212	0.762747	0.104892
1023	hsa-miR-183	UAUGGCACUGGUAGAAUUCACU	0.782989	0.0160834	1.04932	0.2064	0.762446	0.1653
1024	hsa-miR-374a	UUAUAAUACAACCUGAUAAGUG	0.805169	0.00592524	1.06258	0.0527204	0.758541	0.032059
1025	hsa-miR-195*	CCAAUAUUGGCUGUGCUGCUCC	0.940541	0.0870366	1.26208	0.182786	0.758177	0.178769
1026	hsa-miR-383	AGAUCAGAAGGUGAUUGUGGCU	0.558991	0.0133076	0.755492	0.17261	0.757666	0.155492
1027	hsa-miR-3144-5p	AGGGGACCAAAGAGAUAUAUAG	0.761035	0.125387	1.00214	0.0655428	0.756935	0.0756131
1028	hsa-miR-598	UACGUCAUCGUUGUCAUCGUCA	0.77413	0.061078	1.02742	0.138318	0.756322	0.0423729
1029	hsa-miR-93*	ACUGCUGAGCUAGCACUUCCCG	0.794275	0.0239946	1.05652	0.094468	0.75378	0.0446876
1030	hsa-miR-454	UAGUGCAAUAUUGCUUAUAGGGU	0.987088	0.322356	1.30049	0.0873412	0.752387	0.197343
1031	hsa-miR-187*	GGCUACAACACAGGACCCGGGC	0.902079	0.0509683	1.22744	0.296831	0.751891	0.140305
1032	hsa-miR-590-5p	GAGCUUAUUCAUAAAAGUGCAG	0.733169	0.00986366	0.978254	0.0643844	0.751426	0.0595385
1033	hsa-miR-130a	CAGUGCAAUGUUAAAAGGGCAU	0.75598	0.236362	0.997106	0.0873383	0.750672	0.171295
1034	hsa-miR-150	UCUCCCAACCCUUGUACCAGUG	0.746865	0.153232	0.999609	0.159768	0.744415	0.0343112
1035	hsa-miR-25	CAUUGCACUUGUCUCGGUCUGA	0.797489	0.190999	1.07427	0.000642563	0.742406	0.178238
1036	hsa-miR-3124	UUCGCGGGCGAAGGCAAAGUC	0.558977	0.079588	0.755321	0.0240355	0.742104	0.128985
1037	hsa-miR-34b	CAAUCACUAACUCCACUGCCAU	0.658961	0.0457734	0.89518	0.084095	0.741796	0.120819
1038	hsa-miR-105*	ACGGAUGUUUGAGCAUGUGCUA	0.711503	0.127304	0.95664	0.0804049	0.740776	0.0708128
1039	hsa-miR-548j	AAAAGUAAUUGCGGUCUUUGGU	0.734254	0.10793	0.989694	0.0508494	0.740075	0.0710292
1040	hsa-miR-942	UCUUCUCUGUUUUGGCCAUGUG	0.765945	0.0175761	1.04768	0.148596	0.739718	0.121693
1041	hsa-miR-33b	GUGCAUUGCUGUUGCAUUGC	0.785872	0.218932	1.05219	0.148051	0.739573	0.104009
1042	hsa-miR-210	CUGUGCGUGUGACAGCGGCUGA	0.568272	0.112501	0.791094	0.116859	0.73688	0.25106
1043	hsa-miR-512-3p	AAGUGCUGUCAUAGCUGAGGUC	0.668793	0.009415	0.917293	0.106596	0.73345	0.0749682
1044	hsa-miR-365	UAAUGCCCCUAAAAAUCCUUAU	0.80808	0.0121649	1.11044	0.146457	0.733369	0.08577
1045	hsa-miR-23b	AUCACAUUGCCAGGGAUUACC	0.762268	0.162605	1.04621	0.0422426	0.732332	0.184992
1046	hsa-miR-636	UGUGCUUGCUCGUCCCGCCCGCA	0.729944	0.0750476	1.04855	0.377285	0.730564	0.191297
1047	hsa-miR-542-5p	UCGGGGAUCAUCAUGUCACGAGA	0.754899	0.157227	1.04838	0.0974201	0.730183	0.217824
1048	hsa-miR-548d-5p	AAAAGUAAUUGUGGUUUUUGCC	0.995655	0.16722	1.36208	0.200616	0.729856	0.0152705
1049	hsa-miR-23a	AUCACAUUGCCAGGGAUUUCC	0.745286	0.146198	1.04048	0.0854958	0.724507	0.200042
1050	hsa-miR-26a-2*	CCUAUUCUUGAUUACUUGUUUC	0.941266	0.0262083	1.32742	0.247673	0.723528	0.154741
1051	hsa-miR-27b	UUCACAGUGGCUAAGUUCUGC	0.689818	0.193095	0.956421	0.0150541	0.722928	0.213272
1052	hsa-miR-524-3p	GAAGGCGCUUCCCUUUGGAGU	0.735631	0.0583895	1.02013	0.0456044	0.720555	0.0250252
1053	hsa-miR-221	AGCUACAUUGUCUGCUGGGUUUC	0.607497	0.0165543	0.845972	0.00385462	0.718158	0.0228406
1054	hsa-miR-196a*	CGGCAACAAGAAACUGCCUGAG	0.608792	0.0727133	0.847699	0.0794093	0.717299	0.0185833
1055	hsa-miR-24	UGGCUCAGUUCAGCAGGAACAG	0.801909	0.181043	1.11694	0.0520486	0.714949	0.128772
1056	hsa-miR-202*	UUCCUAUGCAUAUACUUCUUUG	0.872585	0.0112622	1.24185	0.182142	0.710961	0.113346
1057	hsa-miR-425*	AUCGGGAAUGUCGUGUCCGCCC	0.60097	0.0539058	0.864531	0.142132	0.709859	0.179057
1058	hsa-miR-744	UGCGGGGCUAGGGCUAACAGCA	0.61346	0.11596	0.889915	0.134884	0.707347	0.237518
1059	hsa-miR-373*	ACUCAAAAUGGGGGCGCUUUCC	0.743597	0.0271598	1.05506	0.00996275	0.704702	0.0190881
1060	hsa-miR-1469	CUCGGCGCGGGGCGCGGGCUCC	0.572584	0.156221	0.806522	0.0724874	0.704082	0.130417
1061	hsa-miR-370	GCCUGCUGGGGUGGAACCUGGU	0.939794	0.13905	1.34647	0.286033	0.702857	0.0460389
1062	hsa-miR-26a-1*	CCUAUUCUUGGUUACUUGCACG	0.975756	0.0232414	1.42762	0.295905	0.700215	0.161415
1063	hsa-miR-326	CCUCUGGGCCCUUCCUCCAG	0.646729	0.157103	0.937522	0.0834234	0.700055	0.229866
1064	hsa-miR-1206	UGUUCAUGUAGAUGUUUAAGC	0.724364	0.00239045	1.07723	0.304219	0.700035	0.195477
1065	hsa-miR-103	AGCAGCAUUGUACAGGGCUAUGA	0.637019	0.209891	0.915184	0.0288457	0.700018	0.251406
1066	hsa-miR-149*	AGGGAGGGACGGGGGCUGUGC	0.629667	0.0481347	0.914563	0.194175	0.698649	0.0957022
1067	hsa-miR-523	GAACGCGCUUCCCUAUAGAGGGU	0.992764	0.0022546	1.45046	0.26652	0.696057	0.126345
1068	hsa-miR-130b	CAGUGCAAUGAUGAAAGGGCAU	0.689	0.200344	0.981082	0.0939065	0.6957	0.137616
1069	hsa-miR-432*	CUGGAUGGCUCCUCCAUGUCU	0.530879	0.139881	0.784446	0.0947294	0.692573	0.261954
1070	hsa-miR-638	AGGGAUCGCGGGCGGGUGGCGGCCU	0.579726	0.0308348	0.842961	0.0212374	0.688405	0.0539227
1071	hsa-miR-130a*	UUCACAUUGUGCUACUGUCUGC	0.789208	0.174466	1.14859	0.0337046	0.685177	0.131789
1072	hsa-miR-1178	UUGCUCACUGUUCUUCCCUAG	0.709929	0.0431679	1.10248	0.324234	0.679065	0.238866
1073	hsa-miR-524-5p	CUACAAAGGGAAGCACUUUCUC	0.625124	0.141896	0.951571	0.158018	0.678678	0.26182
1074	hsa-miR-345	GCUGACUCCUAGUCCAGGGCUC	0.875316	0.0403453	1.30233	0.087593	0.674681	0.0763571
1075	hsa-miR-938	UGCCCUUAAAGGUGAACCCAGU	0.777831	0.17341	1.15842	0.148389	0.667347	0.0642109
1076	hsa-miR-135a	UAUGGCUUUUUAUUCCUAUGUGA	0.677935	0.118288	1.03372	0.160666	0.654839	0.0126506
1077	hsa-miR-760	CGGCUCUGGGUCUGUGGGGA	0.80473	0.0648241	1.24179	0.126847	0.654119	0.119019
1078	hsa-miR-556-3p	AUAUUACCAUUAGCUCAUCUUU	0.697034	0.0644728	1.08	0.0715651	0.648806	0.10269
1079	hsa-miR-423-3p	AGCUCGGUCUGAGGCCCCUCAGU	0.597433	0.128348	0.942013	0.117003	0.647666	0.216692
1080	hsa-miR-574-3p	CACGCUCAUGCACACACCCACA	0.66994	0.0102298	1.05096	0.166948	0.646382	0.112413
1081	hsa-miR-888	UACUCAAAAAGCUGUCAGUCA	0.781432	0.0984207	1.30352	0.576717	0.646	0.210306
1082	hsa-miR-628-5p	AUGCUGACAUAUUUACUAGAGG	0.546555	0.0647807	0.853857	0.0143786	0.640831	0.0866597
1083	hsa-miR-135b	UAUGGCUUUUCAUUCCUAUGUGA	0.70992	0.161122	1.10492	0.0612983	0.639445	0.110347
1084	hsa-miR-371-5p	ACUCAAACUGUGGGGGCACU	0.829982	0.0980035	1.32532	0.302834	0.634364	0.0710047
1085	hsa-miR-19a	UGUGCAAAUCUAUGCAAAACUGA	0.66893	0.138315	1.07565	0.0421446	0.619842	0.104302
1086	hsa-miR-19b	UGUGCAAAUCCAUGCAAAACUGA	0.649522	0.185715	1.06959	0.0511128	0.603804	0.144778
1087	hsa-miR-517b	UCGUGCAUCCCUUUAGAGUGUU	0.484134	0.0410156	0.810659	0.0606546	0.600786	0.095547
1088	hsa-miR-433	AUCAUGAUGGGCUCCUCGGUGU	0.624316	0.120466	1.05005	0.0570725	0.598561	0.147258
1089	hsa-miR-451	AAACCGUUACCAUUACUGAGUU	0.561154	0.00962124	0.960855	0.193381	0.597116	0.130189
1090	hsa-miR-299-3p	UAUGUGGGAUGGUAAACCGCUU	0.460695	0.133708	0.817438	0.0280051	0.561111	0.144346
1091	hsa-miR-137	UUAUUGCUUAAGAAUACGCGUAG	0.447583	0.15787	0.847165	0.0728437	0.538332	0.232639
*The ratio of fluorescence intensity of ZsGreen1 (RFI) in cells 72 hours after transfection with each miRNA was normalized to that in miR-NC transfectants. ). **The ratio of growth level (RG) of viable cells assessed by cristal biolet staining 72 hours after transfection with miRNAs. This assay was employed to normalize the number of viable cells relative to the control transfectants.
