# Supplementary material for: miR-509-5p and miR-1243 increase the sensitivity to gemcitabine by inhibiting epithelial-mesenchymal transition in pancreatic cancer
Source: Sci Rep. 2017 Jun 21;7:4002. doi: 10.1038/s41598-017-04191-w (PMC5479822; doi:10.1038/s41598-017-04191-w)
Supplement: Supplementary file 4 — Supplementary Table S2 [file 41598_2017_4191_MOESM4_ESM.xls]

## Sheet: Table2
Supplementary Table S2. Association between clinicopathological characteristics and miRNAs in pancreatic cancer tissues Result of 2x2 Chi square test and Fisher's test
		N	%		miR509-5p		p value		miR1243		p value
					Negative(%)	Positive(%)			Negative(%)	Positive(%)
Total number		50			27(54.0)	23(46.0)			39(79.0)	11(21.0)
Age
(average: 65.7, range: 42-83)	＜65	19	0.38		12(63.2)	7(36.8)	0.387		14(73.7)	5(26.3)	0.727
	≧65	31	0.62		15(48.4)	16(51.6)			25(80.7)	6(19.3)
Gender
	Male	31	0.62		16(51.6)	15(48.4)	0.665		24(78.8)	7(21.2)	1
	Female	19	0.38		11(57.9)	8(42.1)			15(80)	4(20)
Histopathological grading
	G1	28	0.56		14(55.2)	14(44.8)	0.522		22(78.6)	6(21.4)	1
	G2-3	22	0.44		13(59.1)	9(40.9)			17(77.3)	5(22.7)
Location	head	37	0.74		20(54.0)	17(46.0)	1		30(81.1)	7(18.9)	0.445
	body	13	0.26		7(54.0)	6(46.0)			9(69.2)	4(30.8)
Lymphatic invasion (ly)
	Negative	7	0.14		2(28.6)	5(71.4)	0.225		5(71.4)	2(28.6)	0.64
	Positive	43	0.86		25(58.1)	18(41.9)			34(79.1)	9(20.9)
Venous invasion (v)
	Negative	10	0.2		8(80.0)	2(20.0)	0.085		5(50.0)	5(50.0)	0.03
	Positive	40	0.8		19(47.5)	21(52.5)			34(85.0)	6(15.0)
TNM classification
pT category
	T2	5	0.1		2(40)	3(60)	0.651		3(60)	2(40)	0.301
	T3	45	0.9		25(55.6)	20(44.4)			36(80.0)	9(20.0)
pN category
	N0	20	0.4		8(40.0)	12(60.0)	0.105		15(75.0)	5(25.0)	0.736
	N1	30	0.6		19(63.3)	11(36.7)			24(80.0)	6(20.0)
pStage
	IB	4	0.08		2(50)	2(50)	0.243		2(50)	2(50)	0.369
	IIA	16	0.348		6(37.5)	10(62.5)			13(81.3)	3(18.7)
	IIB	30	0.572		19(63.3)	11(36.7)			24(80.0)	6(20.0)
p value is from χ2 or Fisher’s exact test and is statistically significant at < 0.05.
