# Supplementary material for: miR-509-5p and miR-1243 increase the sensitivity to gemcitabine by inhibiting epithelial-mesenchymal transition in pancreatic cancer
Source: Sci Rep. 2017 Jun 21;7:4002. doi: 10.1038/s41598-017-04191-w (PMC5479822; doi:10.1038/s41598-017-04191-w)
Supplement: Supplementary file 5 — Supplementary Table S3 [file 41598_2017_4191_MOESM5_ESM.xls]

## Sheet: Supplementary Table3
Supplementary Table S3. Cox proportional hazard regression analysis for overall survival in pancreatic cancer tissues
	Univariate			Multivariate
	Hazard ratio	95% confidence interval	p value	p value
Age
＜65 yr versus ≧65 yr	1.58	0.6638-3.8927	0.3009	X
Gender
Female versus Male	1.65	0.7466-3.4770	0.2086	X
Histopathological grading
G2-3 versus G1	1.18	0.4164-2.9549	0.7362	X
Location
head versus body	1.79	0.6954-5.5201	0.2375	X
Lymphatic invasion (ly)
Positive versus negative	5.34	1.1087-95.8968	0.0338	X
Venous invasion (v)
Positive versus negative	1.59	0.5885-5.5508	0.3806	X
pStage
I+IIA versus IIB	2.13	0.8269-6.5484	0.1216	X
miR-509-5p expression
Negative versus positive	3.00685	1.2141-8.4756	0.0166	0.0063
miR-1243 expression
Negative versus positive	1.43	0.5543-4.4081	0.4763	X
Note. Statistically significant values are in boldface type.
